# Supplementary material for: catena-Poly[[(μ-3-hy­droxy­benzoato-κ3 O 1,O 1′:O 3)(μ-3-hy­droxy­benzoato-κ3 O 1,O 1′:O 1)(isonicotinamide-κN 1)­lead(II)] monohydrate]
Source: Acta Crystallogr Sect E Struct Rep Online. 2012 Feb 10;68(Pt 3):m257–8. doi: 10.1107/S1600536812004357 (PMC3297223; doi:10.1107/S1600536812004357)
Supplement: Supplementary file 1 [file e-68-0m257-sup1.cif]

##############################################################################
#                                                                            #
# This CIF contains the data in a paper accepted for publication in          #
# Acta Crystallographica Section E. It conforms to the requirements of       #
# Notes for Authors for Acta Crystallographica Section E, and has been       #
# peer reviewed under the auspices of the IUCr Commission on Journals.       #
#                                                                            #
# Full details of the Crystallographic Information File format               #
# are given in the paper "The Crystallographic Information File (CIF):       #
# a New Standard Archive File for Crystallography" by S. R. Hall, F. H.      #
# Allen and I. D. Brown [Acta Cryst. (1991), A47, 655-685].                  #
#                                                                            #
# The current version of the core CIF dictionary is obtainable from          #
# ftp://ftp.iucr.org/pub/cif_core.dic.                                       #
#                                                                            #
# Software is freely available for graphical display of the structure(s)     #
# in this CIF. For information consult the CIF software page                 #
# http://www.iucr.org/resources/cif/software.                                #
#                                                                            #
# This file may be used for bona fide research purposes within the           #
# scientific community so long as proper attribution is given to the journal # 
# article from which it was obtained.                                        #
#                                                                            #
##############################################################################
data_I
_audit_creation_method     SHELXL-97
_chemical_name_systematic
;
<i>catena</i>-Poly[[(\m-3-hydroxybenzoato-
\k^3^<i>O</i>^1^,<i>O</i>^1'^:<i>O</i>^3^)(\m-3-hydroxybenzoato-
\k^3^<i>O</i>^1^,<i>O</i>^1'^:<i>O</i>^1^)(isonicotinamide-
\k<i>N</i>^1^)lead(II)] monohydrate]
;
_chemical_name_common     ?
_chemical_formula_moiety     'C20 H16 N2 O7 Pb, H2 O'
_chemical_formula_sum     'C20 H18 N2 O8 Pb'
_chemical_formula_iupac     '[Pb (C7 H5 O3)2 (C6 H6 N2 O)], H2 O'
_chemical_formula_weight     621.56
_chemical_melting_point     ?
_symmetry_cell_setting     triclinic
_symmetry_space_group_name_H-M     'P -1'
_symmetry_space_group_name_Hall     '-P 1'
loop_
    _symmetry_equiv_pos_as_xyz
    'x, y, z'
    '-x, -y, -z'
_cell_length_a     7.3626(2)
_cell_length_b     12.1382(3)
_cell_length_c     12.1789(3)
_cell_angle_alpha     67.165(2)
_cell_angle_beta     74.192(3)
_cell_angle_gamma     88.921(3)
_cell_volume     960.53(5)
_cell_formula_units_Z     2
_cell_measurement_reflns_used     9959
_cell_measurement_theta_min     2.89
_cell_measurement_theta_max     28.49
_cell_measurement_temperature     100(2)
_exptl_crystal_description     block
_exptl_crystal_colour     yellow
_exptl_crystal_size_max     0.26
_exptl_crystal_size_mid     0.14
_exptl_crystal_size_min     0.13
_exptl_crystal_density_diffrn     2.149
_exptl_crystal_density_meas     ?
_exptl_crystal_density_method     'not measured'
_exptl_crystal_F_000     596
_exptl_absorpt_coefficient_mu     8.837
_exptl_absorpt_correction_type     multi-scan
_exptl_absorpt_process_details     '(SADABS; Bruker, 2005)'
_exptl_absorpt_correction_T_min     0.3952
_exptl_absorpt_correction_T_max     0.6028
_exptl_special_details     ?
_diffrn_ambient_temperature     100(2)
_diffrn_radiation_type     MoK\a
_diffrn_radiation_wavelength     0.71073
_diffrn_radiation_source     'fine-focus sealed tube'
_diffrn_radiation_monochromator     graphite
_diffrn_measurement_device_type     'Bruker Kappa APEXII CCD area-detector'
_diffrn_measurement_method     '\f and \w scans'
_diffrn_detector_area_resol_mean     ?
_diffrn_reflns_number     17040
_diffrn_reflns_av_R_equivalents     0.0323
_diffrn_reflns_av_sigmaI/netI     0.0279
_diffrn_reflns_theta_min     1.89
_diffrn_reflns_theta_max     28.49
_diffrn_reflns_theta_full     28.49
_diffrn_measured_fraction_theta_max     0.984
_diffrn_measured_fraction_theta_full     0.984
_diffrn_reflns_limit_h_min     -9
_diffrn_reflns_limit_h_max     9
_diffrn_reflns_limit_k_min     -16
_diffrn_reflns_limit_k_max     16
_diffrn_reflns_limit_l_min     -16
_diffrn_reflns_limit_l_max     16
_diffrn_standards_number     ?
_diffrn_standards_interval_count     ?
_diffrn_standards_interval_time     ?
_diffrn_standards_decay_%     ?
_refine_special_details
;
 Refinement of F^2^ against ALL reflections.  The weighted R-factor wR and
 goodness of fit S are based on F^2^, conventional R-factors R are based
 on F, with F set to zero for negative F^2^. The threshold expression of
 F^2^ > 2sigma(F^2^) is used only for calculating R-factors(gt) etc. and is
 not relevant to the choice of reflections for refinement.  R-factors based
 on F^2^ are statistically about twice as large as those based on F, and R-
 factors based on ALL data will be even larger.
;
_reflns_number_total     4783
_reflns_number_gt     4652
_reflns_threshold_expression     I>2\s(I)
_refine_ls_structure_factor_coef     Fsqd
_refine_ls_matrix_type     full
_refine_ls_R_factor_all     0.0179
_refine_ls_R_factor_gt     0.0170
_refine_ls_wR_factor_gt     0.0497
_refine_ls_wR_factor_ref     0.0500
_refine_ls_goodness_of_fit_ref     1.185
_refine_ls_restrained_S_all     1.185
_refine_ls_number_reflns     4783
_refine_ls_number_parameters     304
_refine_ls_number_restraints     4
_refine_ls_hydrogen_treatment     mixed
_refine_ls_weighting_scheme     calc
_refine_ls_weighting_details
         'calc w=1/[\s^2^(Fo^2^)+(0.0228P)^2^+0.6812P] where P=(Fo^2^+2Fc^2^)/3'
_atom_sites_solution_hydrogens     geom
_atom_sites_solution_primary     direct
_atom_sites_solution_secondary     difmap
_refine_ls_shift/su_max     0.001
_refine_ls_shift/su_mean     0.000
_refine_diff_density_max     0.936
_refine_diff_density_min     -1.270
_refine_ls_extinction_method     none
_refine_ls_extinction_coef     ?
loop_
    _atom_type_symbol
    _atom_type_description
    _atom_type_scat_dispersion_real
    _atom_type_scat_dispersion_imag
    _atom_type_scat_source
    'C' 'C' 0.0033 0.0016
                         'International Tables Vol C Tables 4.2.6.8 and 6.1.1.4'
    'H' 'H' 0.0000 0.0000
                         'International Tables Vol C Tables 4.2.6.8 and 6.1.1.4'
    'N' 'N' 0.0061 0.0033
                         'International Tables Vol C Tables 4.2.6.8 and 6.1.1.4'
    'O' 'O' 0.0106 0.0060
                         'International Tables Vol C Tables 4.2.6.8 and 6.1.1.4'
    'Pb' 'Pb' -3.3944 10.1111
                         'International Tables Vol C Tables 4.2.6.8 and 6.1.1.4'
_computing_data_collection     'APEX2 (Bruker, 2007)'
_computing_cell_refinement     'SAINT (Bruker, 2007)'
_computing_data_reduction     'SAINT (Bruker, 2007)'
_computing_structure_solution     'SHELXS97 (Sheldrick, 2008)'
_computing_structure_refinement     'SHELXL97 (Sheldrick, 2008)'
_computing_molecular_graphics     'ORTEP-3 for Windows (Farrugia, 1997)'
_computing_publication_material
                                'WinGX (Farrugia, 1999) and PLATON (Spek, 2009)'
loop_
    _atom_site_type_symbol
    _atom_site_label
    _atom_site_fract_x
    _atom_site_fract_y
    _atom_site_fract_z
    _atom_site_U_iso_or_equiv
    _atom_site_adp_type
    _atom_site_calc_flag
    _atom_site_refinement_flags
    _atom_site_occupancy
    _atom_site_symmetry_multiplicity
    _atom_site_disorder_assembly
    _atom_site_disorder_group
    Pb Pb1 0.030913(12) 0.835470(8) 0.138812(8) 0.00786(4) Uani d . 1 1 . .
    O O1 0.1928(3) 0.62307(19) 0.21830(19) 0.0120(4) Uani d . 1 1 . .
    O O2 0.2876(3) 0.79500(18) 0.21917(19) 0.0119(4) Uani d . 1 1 . .
    O O3 0.8367(3) 0.7102(2) 0.40132(19) 0.0124(4) Uani d . 1 1 . .
    H H31 0.765(6) 0.748(4) 0.440(4) 0.024(10) Uiso d . 1 1 . .
    O O4 0.0065(3) 0.98903(19) 0.25722(19) 0.0136(4) Uani d . 1 1 . .
    O O5 0.1523(3) 1.03718(18) 0.05741(18) 0.0110(4) Uani d . 1 1 . .
    O O6 0.0703(3) 1.3836(2) 0.3029(2) 0.0136(4) Uani d . 1 1 . .
    H H61 0.111(7) 1.442(5) 0.294(5) 0.042(15) Uiso d . 1 1 . .
    O O7 0.6149(3) 0.7967(2) -0.4465(2) 0.0172(5) Uani d . 1 1 . .
    O O8 -0.1509(3) 0.1982(2) 0.5265(2) 0.0168(4) Uani d D 1 1 . .
    H H81 -0.066(6) 0.260(3) 0.473(4) 0.057(16) Uiso d D 1 1 . .
    H H82 -0.127(8) 0.204(5) 0.590(4) 0.062(17) Uiso d D 1 1 . .
    N N1 0.2801(3) 0.8592(2) -0.0646(2) 0.0106(5) Uani d . 1 1 . .
    N N2 0.7553(4) 0.9791(3) -0.4941(2) 0.0144(5) Uani d D 1 1 . .
    H H21 0.830(5) 0.981(4) -0.561(3) 0.039(13) Uiso d D 1 1 . .
    H H22 0.769(6) 1.035(3) -0.471(4) 0.028(11) Uiso d D 1 1 . .
    C C1 0.3015(4) 0.6828(3) 0.2424(2) 0.0088(5) Uani d . 1 1 . .
    C C2 0.4561(4) 0.6274(2) 0.2976(2) 0.0090(5) Uani d . 1 1 . .
    C C3 0.5721(4) 0.6960(3) 0.3251(2) 0.0093(5) Uani d . 1 1 . .
    H H3 0.5529 0.7759 0.3098 0.011 Uiso calc R 1 1 . .
    C C4 0.7168(4) 0.6450(3) 0.3754(2) 0.0096(5) Uani d . 1 1 . .
    C C5 0.7482(4) 0.5263(3) 0.3954(2) 0.0109(5) Uani d . 1 1 . .
    H H5 0.8481 0.4931 0.4262 0.013 Uiso calc R 1 1 . .
    C C6 0.6310(4) 0.4575(3) 0.3697(3) 0.0112(5) Uani d . 1 1 . .
    H H6 0.6502 0.3775 0.3853 0.013 Uiso calc R 1 1 . .
    C C7 0.4846(4) 0.5077(3) 0.3203(2) 0.0096(5) Uani d . 1 1 . .
    H H7 0.4063 0.4617 0.3026 0.012 Uiso calc R 1 1 . .
    C C8 0.0990(4) 1.0640(3) 0.1532(3) 0.0091(5) Uani d . 1 1 . .
    C C9 0.1525(4) 1.1908(3) 0.1322(3) 0.0091(5) Uani d . 1 1 . .
    C C10 0.0883(4) 1.2299(3) 0.2284(3) 0.0094(5) Uani d . 1 1 . .
    H H10 0.0149 1.1770 0.3063 0.011 Uiso calc R 1 1 . .
    C C11 0.1341(4) 1.3476(3) 0.2076(3) 0.0103(5) Uani d . 1 1 . .
    C C12 0.2455(5) 1.4274(3) 0.0911(3) 0.0178(6) Uani d . 1 1 . .
    H H12 0.2756 1.5067 0.0771 0.021 Uiso calc R 1 1 . .
    C C13 0.3106(5) 1.3867(3) -0.0033(3) 0.0222(7) Uani d . 1 1 . .
    H H13 0.3856 1.4392 -0.0808 0.027 Uiso calc R 1 1 . .
    C C14 0.2653(4) 1.2688(3) 0.0164(3) 0.0154(6) Uani d . 1 1 . .
    H H14 0.3101 1.2422 -0.0473 0.019 Uiso calc R 1 1 . .
    C C15 0.4005(4) 0.9580(3) -0.1397(3) 0.0118(5) Uani d . 1 1 . .
    H H15 0.4060 1.0194 -0.1128 0.014 Uiso calc R 1 1 . .
    C C16 0.5163(4) 0.9719(3) -0.2555(3) 0.0118(5) Uani d . 1 1 . .
    H H16 0.5959 1.0422 -0.3058 0.014 Uiso calc R 1 1 . .
    C C17 0.5126(4) 0.8796(3) -0.2960(3) 0.0094(5) Uani d . 1 1 . .
    C C18 0.3894(4) 0.7765(3) -0.2170(3) 0.0127(5) Uani d . 1 1 . .
    H H18 0.3832 0.7127 -0.2406 0.015 Uiso calc R 1 1 . .
    C C19 0.2766(4) 0.7705(3) -0.1032(3) 0.0116(5) Uani d . 1 1 . .
    H H19 0.1946 0.7016 -0.0512 0.014 Uiso calc R 1 1 . .
    C C20 0.6331(4) 0.8831(3) -0.4197(3) 0.0110(5) Uani d . 1 1 . .
loop_
    _atom_site_aniso_label
    _atom_site_aniso_U_11
    _atom_site_aniso_U_22
    _atom_site_aniso_U_33
    _atom_site_aniso_U_12
    _atom_site_aniso_U_13
    _atom_site_aniso_U_23
    Pb1 0.00963(6) 0.00600(6) 0.00604(6) -0.00059(4) -0.00152(4) -0.00083(4)
    O1 0.0153(9) 0.0070(10) 0.0142(10) -0.0003(7) -0.0053(8) -0.0041(8)
    O2 0.0148(9) 0.0063(10) 0.0158(10) 0.0004(7) -0.0071(8) -0.0038(8)
    O3 0.0131(9) 0.0132(11) 0.0127(10) -0.0004(8) -0.0023(8) -0.0078(9)
    O4 0.0191(10) 0.0097(11) 0.0091(9) -0.0018(8) -0.0011(8) -0.0024(8)
    O5 0.0159(9) 0.0092(10) 0.0087(9) 0.0010(7) -0.0028(7) -0.0051(8)
    O6 0.0170(10) 0.0095(11) 0.0140(10) -0.0022(8) 0.0014(8) -0.0082(9)
    O7 0.0193(10) 0.0158(12) 0.0166(11) -0.0039(8) 0.0024(8) -0.0113(9)
    O8 0.0231(11) 0.0151(12) 0.0097(10) -0.0060(9) -0.0013(8) -0.0042(9)
    N1 0.0095(10) 0.0100(12) 0.0088(11) 0.0013(9) 0.0002(8) -0.0019(9)
    N2 0.0185(12) 0.0136(13) 0.0096(12) -0.0024(10) 0.0021(9) -0.0071(10)
    C1 0.0103(11) 0.0079(13) 0.0056(12) -0.0003(9) 0.0005(9) -0.0019(10)
    C2 0.0117(12) 0.0067(13) 0.0059(12) -0.0004(9) -0.0002(9) -0.0013(10)
    C3 0.0122(12) 0.0058(13) 0.0068(12) -0.0008(9) 0.0012(9) -0.0017(10)
    C4 0.0101(12) 0.0117(14) 0.0047(11) -0.0016(10) 0.0007(9) -0.0027(10)
    C5 0.0124(12) 0.0118(14) 0.0058(12) 0.0014(10) -0.0003(9) -0.0023(11)
    C6 0.0157(13) 0.0072(13) 0.0091(12) 0.0014(10) -0.0017(10) -0.0027(11)
    C7 0.0121(12) 0.0075(13) 0.0083(12) -0.0011(10) -0.0011(9) -0.0033(10)
    C8 0.0087(11) 0.0084(13) 0.0094(12) 0.0001(9) -0.0023(9) -0.0029(11)
    C9 0.0109(12) 0.0067(13) 0.0088(12) -0.0001(9) -0.0031(10) -0.0020(10)
    C10 0.0111(12) 0.0063(13) 0.0072(12) -0.0012(10) -0.0011(9) 0.0001(10)
    C11 0.0113(12) 0.0105(14) 0.0102(13) 0.0017(10) -0.0033(10) -0.0051(11)
    C12 0.0259(15) 0.0104(15) 0.0129(14) -0.0044(12) -0.0012(12) -0.0030(12)
    C13 0.0323(17) 0.0158(17) 0.0103(14) -0.0101(13) 0.0053(12) -0.0039(13)
    C14 0.0206(14) 0.0138(15) 0.0094(13) -0.0041(11) -0.0001(11) -0.0046(12)
    C15 0.0135(12) 0.0093(14) 0.0128(13) 0.0011(10) -0.0022(10) -0.0058(11)
    C16 0.0112(12) 0.0094(14) 0.0113(13) -0.0018(10) -0.0002(10) -0.0021(11)
    C17 0.0092(11) 0.0096(14) 0.0087(12) 0.0005(10) -0.0017(10) -0.0033(11)
    C18 0.0132(12) 0.0109(14) 0.0145(14) 0.0007(10) -0.0020(10) -0.0069(12)
    C19 0.0136(12) 0.0068(13) 0.0119(13) -0.0019(10) -0.0019(10) -0.0022(11)
    C20 0.0113(12) 0.0107(14) 0.0097(13) 0.0004(10) -0.0014(10) -0.0037(11)
_geom_special_details
;
 All esds (except the esd in the dihedral angle between two l.s. planes)
 are estimated using the full covariance matrix.  The cell esds are taken
 into account individually in the estimation of esds in distances, angles
 and torsion angles; correlations between esds in cell parameters are only
 used when they are defined by crystal symmetry.  An approximate (isotropic)
 treatment of cell esds is used for estimating esds involving l.s. planes.
;
loop_
    _geom_bond_atom_site_label_1
    _geom_bond_atom_site_label_2
    _geom_bond_site_symmetry_2
    _geom_bond_distance
    _geom_bond_publ_flag
    Pb1 N1 . 2.564(2) yes
    Pb1 O1 . 2.753(2) yes
    Pb1 O2 . 2.317(2) yes
    Pb1 O3 1_455 2.899(2) yes
    Pb1 O4 . 2.742(2) yes
    Pb1 O5 . 2.344(2) yes
    Pb1 O5 2_575 2.954(2) yes
    O1 C1 . 1.253(3) ?
    O2 C1 . 1.287(3) ?
    O3 C4 . 1.370(3) ?
    O3 H31 . 0.86(4) ?
    O4 C8 . 1.247(3) ?
    O5 C8 . 1.288(3) ?
    O6 C11 . 1.361(3) ?
    O6 H61 . 0.73(5) ?
    O7 C20 . 1.234(4) ?
    O8 H81 . 0.89(2) ?
    O8 H82 . 0.87(2) ?
    N1 C15 . 1.344(4) ?
    N1 C19 . 1.334(4) ?
    N2 C20 . 1.328(4) ?
    N2 H21 . 0.844(19) ?
    N2 H22 . 0.843(19) ?
    C1 C2 . 1.495(4) ?
    C3 C2 . 1.390(4) ?
    C3 C4 . 1.390(4) ?
    C3 H3 . 0.9300 ?
    C5 C4 . 1.390(4) ?
    C5 C6 . 1.386(4) ?
    C5 H5 . 0.9300 ?
    C6 H6 . 0.9300 ?
    C7 C2 . 1.393(4) ?
    C7 C6 . 1.393(4) ?
    C7 H7 . 0.9300 ?
    C9 C14 . 1.390(4) ?
    C8 C9 . 1.501(4) ?
    C10 C9 . 1.394(4) ?
    C10 H10 . 0.9300 ?
    C11 C10 . 1.382(4) ?
    C11 C12 . 1.397(4) ?
    C12 C13 . 1.389(4) ?
    C12 H12 . 0.9300 ?
    C13 C14 . 1.387(4) ?
    C13 H13 . 0.9300 ?
    C14 H14 . 0.9300 ?
    C15 H15 . 0.9300 ?
    C16 C15 . 1.382(4) ?
    C16 H16 . 0.9300 ?
    C17 C16 . 1.391(4) ?
    C17 C18 . 1.396(4) ?
    C17 C20 . 1.510(4) ?
    C18 H18 . 0.9300 ?
    C19 C18 . 1.383(4) ?
    C19 H19 . 0.9300 ?
loop_
    _geom_angle_atom_site_label_1
    _geom_angle_atom_site_label_2
    _geom_angle_atom_site_label_3
    _geom_angle_site_symmetry_1
    _geom_angle_site_symmetry_3
    _geom_angle
    _geom_angle_publ_flag
    O2 Pb1 O1 . . 51.00(6) ?
    O2 Pb1 O4 . . 77.71(7) ?
    O2 Pb1 O5 . . 85.33(7) ?
    O2 Pb1 N1 . . 83.32(7) ?
    O4 Pb1 O1 . . 121.06(6) ?
    O5 Pb1 O1 . . 132.63(6) ?
    O5 Pb1 O4 . . 50.94(6) ?
    O5 Pb1 N1 . . 77.24(7) ?
    N1 Pb1 O1 . . 79.96(7) ?
    N1 Pb1 O4 . . 125.57(7) ?
    C1 O1 Pb1 . . 83.85(16) ?
    C1 O2 Pb1 . . 103.41(16) ?
    C4 O3 H31 . . 105(3) ?
    C8 O4 Pb1 . . 84.76(16) ?
    C8 O5 Pb1 . . 102.42(17) ?
    C11 O6 H61 . . 116(4) ?
    H82 O8 H81 . . 92(5) ?
    C15 N1 Pb1 . . 124.95(18) ?
    C19 N1 Pb1 . . 116.64(18) ?
    C19 N1 C15 . . 118.1(2) ?
    C20 N2 H21 . . 120(3) ?
    C20 N2 H22 . . 120(3) ?
    H22 N2 H21 . . 119(4) ?
    O1 C1 O2 . . 121.7(2) ?
    O1 C1 C2 . . 121.4(2) ?
    O2 C1 C2 . . 116.9(2) ?
    C3 C2 C1 . . 119.8(2) ?
    C3 C2 C7 . . 120.2(3) ?
    C7 C2 C1 . . 120.0(2) ?
    C2 C3 H3 . . 120.0 ?
    C4 C3 C2 . . 120.0(3) ?
    C4 C3 H3 . . 120.0 ?
    O3 C4 C3 . . 121.7(3) ?
    O3 C4 C5 . . 118.3(2) ?
    C3 C4 C5 . . 119.9(3) ?
    C4 C5 H5 . . 119.9 ?
    C6 C5 C4 . . 120.1(3) ?
    C6 C5 H5 . . 119.9 ?
    C5 C6 C7 . . 120.2(3) ?
    C5 C6 H6 . . 119.9 ?
    C7 C6 H6 . . 119.9 ?
    C2 C7 C6 . . 119.6(3) ?
    C2 C7 H7 . . 120.2 ?
    C6 C7 H7 . . 120.2 ?
    O4 C8 O5 . . 121.9(3) ?
    O4 C8 C9 . . 121.8(2) ?
    O5 C8 C9 . . 116.3(2) ?
    C10 C9 C8 . . 120.0(2) ?
    C14 C9 C8 . . 119.6(2) ?
    C14 C9 C10 . . 120.4(3) ?
    C11 C10 C9 . . 119.7(3) ?
    C11 C10 H10 . . 120.1 ?
    C9 C10 H10 . . 120.1 ?
    O6 C11 C10 . . 118.7(3) ?
    O6 C11 C12 . . 120.8(3) ?
    C10 C11 C12 . . 120.5(3) ?
    C11 C12 H12 . . 120.5 ?
    C13 C12 C11 . . 119.1(3) ?
    C13 C12 H12 . . 120.5 ?
    C12 C13 H13 . . 119.5 ?
    C14 C13 C12 . . 120.9(3) ?
    C14 C13 H13 . . 119.5 ?
    C9 C14 H14 . . 120.3 ?
    C13 C14 C9 . . 119.3(3) ?
    C13 C14 H14 . . 120.3 ?
    N1 C15 C16 . . 122.6(3) ?
    N1 C15 H15 . . 118.7 ?
    C16 C15 H15 . . 118.7 ?
    C15 C16 C17 . . 119.3(3) ?
    C15 C16 H16 . . 120.3 ?
    C17 C16 H16 . . 120.3 ?
    C16 C17 C18 . . 117.9(2) ?
    C16 C17 C20 . . 124.5(3) ?
    C18 C17 C20 . . 117.6(3) ?
    C17 C18 H18 . . 120.5 ?
    C19 C18 C17 . . 119.1(3) ?
    C19 C18 H18 . . 120.5 ?
    N1 C19 C18 . . 123.0(3) ?
    N1 C19 H19 . . 118.5 ?
    C18 C19 H19 . . 118.5 ?
    O7 C20 N2 . . 123.1(3) ?
    O7 C20 C17 . . 118.7(3) ?
    N2 C20 C17 . . 118.2(3) ?
loop_
    _geom_torsion_atom_site_label_1
    _geom_torsion_atom_site_label_2
    _geom_torsion_atom_site_label_3
    _geom_torsion_atom_site_label_4
    _geom_torsion_site_symmetry_1
    _geom_torsion_site_symmetry_2
    _geom_torsion_site_symmetry_3
    _geom_torsion_site_symmetry_4
    _geom_torsion
    _geom_torsion_publ_flag
    O2 Pb1 O1 C1 . . . . 0.82(14) ?
    O4 Pb1 O1 C1 . . . . -35.34(17) ?
    O5 Pb1 O1 C1 . . . . 28.21(18) ?
    N1 Pb1 O1 C1 . . . . 90.32(16) ?
    O1 Pb1 O2 C1 . . . . -0.81(14) ?
    O4 Pb1 O2 C1 . . . . 148.04(17) ?
    O5 Pb1 O2 C1 . . . . -160.96(16) ?
    N1 Pb1 O2 C1 . . . . -83.29(16) ?
    O1 Pb1 O4 C8 . . . . 122.11(16) ?
    O2 Pb1 O4 C8 . . . . 94.12(16) ?
    O5 Pb1 O4 C8 . . . . 0.14(15) ?
    N1 Pb1 O4 C8 . . . . 21.70(19) ?
    O1 Pb1 O5 C8 . . . . -99.11(17) ?
    O2 Pb1 O5 C8 . . . . -78.09(16) ?
    O4 Pb1 O5 C8 . . . . -0.13(15) ?
    N1 Pb1 O5 C8 . . . . -162.28(17) ?
    O1 Pb1 N1 C15 . . . . -132.2(2) ?
    O1 Pb1 N1 C19 . . . . 54.3(2) ?
    O2 Pb1 N1 C15 . . . . -80.7(2) ?
    O2 Pb1 N1 C19 . . . . 105.8(2) ?
    O4 Pb1 N1 C15 . . . . -11.0(3) ?
    O4 Pb1 N1 C19 . . . . 175.51(18) ?
    O5 Pb1 N1 C15 . . . . 6.0(2) ?
    O5 Pb1 N1 C19 . . . . -167.5(2) ?
    Pb1 O1 C1 O2 . . . . -1.3(2) ?
    Pb1 O1 C1 C2 . . . . 179.7(2) ?
    Pb1 O2 C1 O1 . . . . 1.6(3) ?
    Pb1 O2 C1 C2 . . . . -179.40(18) ?
    Pb1 O4 C8 O5 . . . . -0.2(2) ?
    Pb1 O4 C8 C9 . . . . 179.1(2) ?
    Pb1 O5 C8 O4 . . . . 0.3(3) ?
    Pb1 O5 C8 C9 . . . . -179.06(19) ?
    Pb1 N1 C15 C16 . . . . -172.0(2) ?
    C19 N1 C15 C16 . . . . 1.5(4) ?
    Pb1 N1 C19 C18 . . . . 173.3(2) ?
    C15 N1 C19 C18 . . . . -0.7(4) ?
    O1 C1 C2 C3 . . . . -178.9(2) ?
    O1 C1 C2 C7 . . . . 1.7(4) ?
    O2 C1 C2 C3 . . . . 2.1(4) ?
    O2 C1 C2 C7 . . . . -177.3(2) ?
    C4 C3 C2 C7 . . . . -0.1(4) ?
    C4 C3 C2 C1 . . . . -179.5(2) ?
    C2 C3 C4 O3 . . . . 178.6(2) ?
    C2 C3 C4 C5 . . . . 1.6(4) ?
    C6 C5 C4 O3 . . . . -179.6(2) ?
    C6 C5 C4 C3 . . . . -2.4(4) ?
    C4 C5 C6 C7 . . . . 1.8(4) ?
    C6 C7 C2 C1 . . . . 178.8(2) ?
    C6 C7 C2 C3 . . . . -0.6(4) ?
    C2 C7 C6 C5 . . . . -0.3(4) ?
    O4 C8 C9 C10 . . . . -4.2(4) ?
    O4 C8 C9 C14 . . . . 176.1(3) ?
    O5 C8 C9 C10 . . . . 175.1(2) ?
    O5 C8 C9 C14 . . . . -4.5(4) ?
    C8 C9 C14 C13 . . . . 178.5(3) ?
    C10 C9 C14 C13 . . . . -1.2(5) ?
    C11 C10 C9 C14 . . . . 1.3(4) ?
    C11 C10 C9 C8 . . . . -178.4(2) ?
    O6 C11 C10 C9 . . . . -179.8(2) ?
    C12 C11 C10 C9 . . . . -0.5(4) ?
    O6 C11 C12 C13 . . . . 178.9(3) ?
    C10 C11 C12 C13 . . . . -0.4(5) ?
    C11 C12 C13 C14 . . . . 0.5(5) ?
    C12 C13 C14 C9 . . . . 0.3(5) ?
    C17 C16 C15 N1 . . . . -1.4(4) ?
    C18 C17 C16 C15 . . . . 0.5(4) ?
    C20 C17 C16 C15 . . . . -179.4(3) ?
    C16 C17 C18 C19 . . . . 0.3(4) ?
    C20 C17 C18 C19 . . . . -179.8(3) ?
    C16 C17 C20 O7 . . . . -178.6(3) ?
    C16 C17 C20 N2 . . . . 1.9(4) ?
    C18 C17 C20 O7 . . . . 1.5(4) ?
    C18 C17 C20 N2 . . . . -177.9(3) ?
    N1 C19 C18 C17 . . . . -0.2(4) ?
loop_
    _geom_hbond_atom_site_label_D
    _geom_hbond_atom_site_label_H
    _geom_hbond_atom_site_label_A
    _geom_hbond_site_symmetry_A
    _geom_hbond_distance_DH
    _geom_hbond_distance_HA
    _geom_hbond_distance_DA
    _geom_hbond_angle_DHA
    _geom_hbond_publ_flag
    N2 H21 O4 1_654 0.84(4) 2.21(4) 3.046(3) 175(4) yes
    N2 H22 O8 1_664 0.85(4) 2.06(4) 2.880(5) 162(4) yes
    O3 H31 O7 1_556 0.86(5) 1.81(5) 2.646(3) 166(4) yes
    O6 H61 O1 1_565 0.73(6) 2.05(6) 2.755(4) 161(6) yes
    O8 H81 O6 1_545 0.89(4) 2.02(4) 2.846(3) 154(4) yes
    O8 H82 O2 2_566 0.87(5) 2.31(5) 3.018(3) 139(5) yes
    O8 H82 O3 2_666 0.87(5) 2.44(6) 3.054(3) 128(4) yes
    C12 H12 O1 1_565 0.93 2.5700 3.269(4) 132 yes
    C15 H15 O5 . 0.93 2.4600 3.060(4) 122 yes
    C16 H16 O8 1_664 0.93 2.5100 3.413(4) 165 yes
data_global
_journal_date_recd_electronic     2012-02-01
_journal_date_accepted     2012-02-02
_journal_name_full     'Acta Crystallographica, Section E'
_journal_year     2012
_journal_volume     68
_journal_issue      3
_journal_page_first     m257
_journal_page_last     m258
_journal_paper_category     QM
_journal_paper_doi     10.1107/S1600536812004357
_journal_coeditor_code     XU5463
_publ_contact_author
;
Dr Tuncer H\"okelek
Hacettepe University,
Department of Physics,
06800 Beytepe
Ankara
Turkey
;
_publ_contact_author_email     merzifon@hacettepe.edu.tr
_publ_contact_author_fax     '90(312)2352550'
_publ_contact_author_phone     '90(312)2977242'
_publ_section_title
;\
<i>catena</i>-Poly[[(\m-3-hydroxybenzoato-\k^3^<i>O</i>^1^,<i>O</i>^1'^:\
<i>O</i>^3^)(\m-3-hydroxybenzoato-\k^3^<i>O</i>^1^,<i>O</i>^1'^:<i>O</i>^1^)\
(isonicotinamide-\k<i>N</i>^1^)lead(II)] monohydrate]
;
loop_
    _publ_author_name
    _publ_author_address
    'Zaman, \.Ibrahim G\"oker'
;
Department of Chemistry
Kafkas University
36100 Kars
Turkey
;
    '\,Caylak Deliba\,s, Nagihan'
;
Department of Physics
Sakarya University
54187 Esentepe
Sakarya
Turkey
;
    'Necefo\(glu, Hacali'
;
Department of Chemistry
Kafkas University
36100 Kars
Turkey
;
    'H\"okelek, Tuncer'
;
Department of Physics
Hacettepe University
06800 Beytepe
Ankara
Turkey
;
