# Supplementary material for: catena-Poly[[(μ-3-hy­droxy­benzoato-κ3 O 1,O 1′:O 3)(μ-3-hy­droxy­benzoato-κ3 O 1,O 1′:O 1)(isonicotinamide-κN 1)­lead(II)] monohydrate]
Source: Acta Crystallogr Sect E Struct Rep Online. 2012 Feb 10;68(Pt 3):m257–8. doi: 10.1107/S1600536812004357 (PMC3297223; doi:10.1107/S1600536812004357)
Supplement: Supplementary file 2 [file e-68-0m257-Isup2.hkl]

#
# h,k,l, Fc-squared, Fo-squared, sigma(Fo-squared) and status flag
#
data_I
_shelx_title ' iz2 in P -1'
_shelx_refln_list_code          4
_shelx_F_calc_maximum      280.85
_exptl_crystal_F_000       596.00
_reflns_d_resolution_high  0.7450
 
loop_
 _symmetry_equiv_pos_as_xyz
 'x, y, z'
 '-x, -y, -z'
 
_cell_length_a     7.3626
_cell_length_b    12.1382
_cell_length_c    12.1789
_cell_angle_alpha  67.165
_cell_angle_beta   74.192
_cell_angle_gamma  88.921
 
_shelx_F_squared_multiplier     1.000
 
loop_
 _refln_index_h
 _refln_index_k
 _refln_index_l
 _refln_F_squared_calc
 _refln_F_squared_meas
 _refln_F_squared_sigma
 _refln_observed_status
   1   0   0    15660.07    15160.83    272.68 o
   2   0   0     7090.23     7377.06    134.69 o
   3   0   0     8571.32     8655.01    142.01 o
   4   0   0     6498.50     6658.35    111.17 o
   5   0   0     2087.94     2073.02     39.96 o
   6   0   0     1168.67     1189.46     29.29 o
   7   0   0     1001.55     1025.53     30.86 o
   8   0   0      233.21      227.74     18.81 o
   9   0   0      962.40      938.01     61.22 o
  -9   1   0     2789.55     2931.97     91.90 o
  -8   1   0     2628.57     2673.86     65.73 o
  -7   1   0     3253.41     3312.90     69.41 o
  -6   1   0     1864.49     1919.49     42.67 o
  -5   1   0     1525.24     1600.18     32.55 o
  -4   1   0     1190.34     1294.36     29.99 o
  -3   1   0      722.56      820.81     14.87 o
  -2   1   0     4893.47     5462.56    100.61 o
  -1   1   0     6573.44     6700.61    109.06 o
   1   1   0     9330.90     9858.65    177.41 o
   2   1   0    12139.35    12465.08    209.47 o
   3   1   0     6845.93     7097.10    130.23 o
   4   1   0    11442.65    11655.68    175.19 o
   5   1   0    11750.41    12100.58    172.89 o
   6   1   0     8118.76     8087.16    152.15 o
   7   1   0     7147.83     7005.73    147.13 o
   8   1   0     5404.87     5411.14    118.99 o
   9   1   0     1394.17     1531.83     82.31 o
  -9   2   0     1127.76     1134.19     46.47 o
  -8   2   0     4041.35     4098.46     93.88 o
  -7   2   0     6705.16     6841.28    132.51 o
  -6   2   0     5155.04     5064.91     98.67 o
  -5   2   0    10795.88    10965.30    187.80 o
  -4   2   0    11493.87    11565.82    167.83 o
  -3   2   0     9505.96     9254.88    143.54 o
  -2   2   0     5957.78     5995.92     98.38 o
  -1   2   0    15257.42    14664.14    245.63 o
   0   2   0     7124.43     6388.32    239.62 o
   1   2   0      452.86      466.87     11.57 o
   2   2   0      696.28      762.45     17.01 o
   3   2   0      165.42      216.26      9.83 o
   4   2   0     5681.23     6103.63     94.61 o
   5   2   0     4099.08     4242.53     82.16 o
   6   2   0     2134.92     2186.35     47.15 o
   7   2   0     1279.58     1293.06     36.31 o
   8   2   0     7423.97     7545.11    160.48 o
   9   2   0     3599.94     3913.92    167.33 o
  -9   3   0      447.57      444.73     30.55 o
  -8   3   0      227.00      244.52     17.68 o
  -7   3   0      211.29      219.40     14.13 o
  -6   3   0     1925.27     2015.67     45.19 o
  -5   3   0     2197.89     2202.66     36.66 o
  -4   3   0     2723.47     2608.22     44.11 o
  -3   3   0    15212.96    15376.72    204.69 o
  -2   3   0    11372.39    11104.83    173.78 o
  -1   3   0     7244.82     7143.63    209.02 o
   0   3   0    13361.17    11670.97    461.91 o
   1   3   0    16892.75    16495.19    243.41 o
   2   3   0    14041.96    14010.33    253.32 o
   3   3   0     9460.61     9302.34    170.07 o
   4   3   0     7786.92     7925.78    119.74 o
   5   3   0     2362.31     2366.43     40.71 o
   6   3   0      377.13      353.89     18.75 o
   7   3   0        8.11       37.04      9.83 o
   8   3   0       84.67      122.37     17.46 o
   9   3   0      298.56      356.43     38.09 o
  -9   4   0     2862.95     2834.33     90.60 o
  -8   4   0     5159.73     5053.89    115.66 o
  -7   4   0     3763.72     3783.35     79.16 o
  -6   4   0      883.19      899.66     22.14 o
  -5   4   0     1569.61     1566.24     29.91 o
  -4   4   0      342.15      343.15     10.23 o
  -3   4   0        0.12       23.14      8.71 o
  -2   4   0       16.08       64.19     14.12 o
  -1   4   0      365.13      357.42     11.31 o
   0   4   0     1649.92     1687.57     37.38 o
   1   4   0    14014.38    14197.68    224.00 o
   2   4   0    14478.26    14554.82    263.36 o
   3   4   0    10833.16    10694.74    181.66 o
   4   4   0     8185.53     8178.88    153.13 o
   5   4   0     5727.06     5865.29     99.34 o
   6   4   0     5028.71     4994.03     97.41 o
   7   4   0     4238.38     4343.18     96.27 o
   8   4   0     2102.02     2248.39     97.03 o
  -9   5   0     1732.78     1734.74     55.82 o
  -8   5   0     2641.17     2814.06     69.66 o
  -7   5   0     6079.14     6061.53    116.23 o
  -6   5   0     5156.04     5113.11    101.33 o
  -5   5   0    11702.84    11848.02    186.11 o
  -4   5   0     7522.17     7650.16    105.83 o
  -3   5   0     7450.68     7390.37    101.77 o
  -2   5   0    11899.46    11627.75    194.58 o
  -1   5   0    14657.18    14337.46    246.48 o
   0   5   0    11890.50    12314.16    285.37 o
   1   5   0     1361.66     1371.47     25.11 o
   2   5   0      535.91      600.41     12.19 o
   3   5   0      129.21      175.22      9.46 o
   4   5   0      686.13      719.65     22.53 o
   5   5   0     2263.59     2266.79     57.15 o
   6   5   0     2137.84     2173.10     47.46 o
   7   5   0     2734.59     2875.63     67.73 o
   8   5   0     2448.73     2567.48     75.83 o
  -9   6   0       53.73       55.18     18.63 o
  -8   6   0       24.99       13.18     12.11 o
  -7   6   0      888.07      870.49     25.96 o
  -6   6   0     2160.60     2194.26     41.88 o
  -5   6   0     2644.58     2697.40     48.53 o
  -4   6   0    12087.57    11705.57    159.61 o
  -3   6   0     9543.26     9302.13    148.42 o
  -2   6   0    15044.51    14888.91    231.64 o
  -1   6   0    11868.73    11930.44    226.31 o
   0   6   0    19323.19    19888.21    753.82 o
   1   6   0    13667.10    13240.80    285.50 o
   2   6   0     8590.92     8503.29    140.98 o
   3   6   0     4379.56     4529.47     74.95 o
   4   6   0     2343.64     2268.69     56.68 o
   5   6   0     2340.57     2326.83     59.41 o
   6   6   0     1661.34     1680.54     54.68 o
   7   6   0      538.86      578.80     26.44 o
   8   6   0       25.31       49.33     13.75 o
  -8   7   0     1892.95     1933.99     52.72 o
  -7   7   0     2085.59     2119.64     49.03 o
  -6   7   0     1555.61     1653.74     36.31 o
  -5   7   0      304.40      341.96     13.64 o
  -4   7   0      486.73      469.38     13.07 o
  -3   7   0       14.75       31.98      7.74 o
  -2   7   0     1598.56     1645.09     33.65 o
  -1   7   0     2554.49     2575.05     58.33 o
   0   7   0     1750.34     1708.61     59.82 o
   1   7   0     5993.01     6312.84    132.14 o
   2   7   0     5725.37     5756.25    119.06 o
   3   7   0    10712.10    10623.05    170.44 o
   4   7   0    16589.25    16232.97    450.57 o
   5   7   0     8425.06     8288.17    254.04 o
   6   7   0     6386.94     6511.57    166.47 o
   7   7   0     3730.30     3641.22    201.00 o
  -8   8   0     2363.19     2241.97    102.71 o
  -7   8   0     4559.16     4465.42    135.93 o
  -6   8   0     5518.87     5625.92    175.54 o
  -5   8   0     7600.18     7460.82    179.34 o
  -4   8   0     3860.09     3844.06     71.04 o
  -3   8   0     6774.26     6441.14    146.78 o
  -2   8   0     3419.95     3535.50     82.67 o
  -1   8   0     2102.90     2057.48     48.18 o
   0   8   0      874.02      913.45     50.49 o
   1   8   0     1603.34     1637.11     53.29 o
   2   8   0        9.77       27.08     11.39 o
   3   8   0      657.53      705.69     20.73 o
   4   8   0     3393.98     3240.52     78.58 o
   5   8   0     1181.38     1345.81     46.95 o
   6   8   0     3022.66     2982.73    143.86 o
  -8   9   0       12.18       -5.44     22.45 o
  -7   9   0      377.57      401.10     25.64 o
  -6   9   0     2087.64     2162.71    176.85 o
  -5   9   0     2356.54     2295.41    112.00 o
  -4   9   0     2746.99     2736.84     57.76 o
  -3   9   0     5384.83     5176.51    111.56 o
  -2   9   0     6564.10     6440.66    141.37 o
  -1   9   0     9747.38     9832.57    239.48 o
   0   9   0     8565.31     9107.34    274.90 o
   1   9   0    10559.08    10757.72    318.86 o
   2   9   0     8387.73     8106.60    370.03 o
   4   9   0     3751.94     3817.34    109.07 o
   5   9   0     1093.69     1055.16     43.53 o
  -7  10   0     2059.53     2047.18    107.32 o
  -6  10   0     2137.05     2091.74     63.24 o
  -5  10   0      642.98      649.31     29.99 o
  -4  10   0       43.74       51.04     22.61 o
  -3  10   0        1.87        0.35      9.29 o
  -2  10   0      237.03      278.21     34.01 o
  -1  10   0     2099.33     2203.20    103.39 o
   0  10   0     1739.82     1773.30     85.03 o
   1  10   0     3876.09     3861.55    158.49 o
   2  10   0     5062.12     4943.08    195.90 o
   4  10   0     3206.17     3119.44    124.48 o
   5  10   0     4165.65     4225.74    120.85 o
  -7  11   0     3260.80     3305.85     93.76 o
  -6  11   0     5480.52     5629.74    144.13 o
  -5  11   0     5778.33     5488.36    139.75 o
  -4  11   0     4197.08     4047.31    208.44 o
  -3  11   0     4480.92     4773.13    125.99 o
  -2  11   0     2306.82     2323.54     77.06 o
  -1  11   0     3287.18     3326.90    146.24 o
   0  11   0      639.36      633.27     45.57 o
   1  11   0      574.20      522.40     39.45 o
   2  11   0        9.74       19.73     17.01 o
   3  11   0      488.25      499.27     35.37 o
   4  11   0      699.82      717.17     29.34 o
   5  11   0      827.60      828.49     42.85 o
  -6  12   0      614.10      631.23     34.46 o
  -5  12   0     1378.15     1324.30     47.75 o
  -4  12   0     4214.82     4233.70    142.23 o
  -3  12   0     3498.01     3770.60    164.27 o
  -2  12   0     4887.55     4811.49    118.30 o
  -1  12   0    10441.37    10300.40    404.04 o
   0  12   0     2011.35     2022.94     98.63 o
   1  12   0     4577.55     4515.91    187.06 o
   2  12   0     5728.92     5173.67    208.82 o
   3  12   0     5106.25     4887.46    138.76 o
  -5  13   0       87.05       84.28     19.28 o
  -4  13   0       34.56       47.48     34.69 o
  -3  13   0      197.01      207.16     20.29 o
  -2  13   0      387.75      373.97     33.66 o
  -1  13   0     2096.03     2124.94     76.72 o
   0  13   0     2032.65     1897.43     69.02 o
   1  13   0     3043.50     3166.01     99.80 o
   2  13   0     4613.92     4518.31    132.75 o
   3  13   0     7246.18     7320.70    203.21 o
  -4  14   0     2095.92     1874.39     73.12 o
  -3  14   0     2271.24     2445.96     92.83 o
  -2  14   0     1859.19     1977.58     77.90 o
  -1  14   0     1384.06     1446.34     61.54 o
   0  14   0      398.46      356.67     46.59 o
   1  14   0        7.05       32.28     26.19 o
   2  14   0        9.54       45.21     18.74 o
  -1 -14   1     2664.09     2422.22    118.36 o
   0 -14   1     4437.18     4304.36    189.10 o
   1 -14   1     4711.58     4709.77    207.46 o
   2 -14   1     6196.79     6015.09    258.48 o
   3 -14   1     2273.57     2507.93    133.32 o
  -3 -13   1      553.52      562.53     45.57 o
  -2 -13   1      450.86      491.11     45.57 o
  -1 -13   1      136.86      123.12     29.93 o
   0 -13   1      213.62      203.32     25.00 o
   1 -13   1      546.90      603.45     39.89 o
   2 -13   1     2540.81     2649.41    133.32 o
   3 -13   1     2285.06     2246.58     78.25 o
   5 -13   1     4416.48     4213.57    135.33 o
  -4 -12   1     4442.30     4411.84    178.21 o
  -3 -12   1     4165.55     4060.85    168.01 o
  -2 -12   1     3567.76     3538.20    107.02 o
  -1 -12   1     2061.55     2093.97     71.67 o
   0 -12   1     4135.63     4109.64    125.29 o
   1 -12   1     1886.31     1932.63     71.42 o
   2 -12   1     1628.67     1712.67     67.82 o
   3 -12   1       32.79       43.13     16.98 o
   4 -12   1        3.49       10.20     21.77 o
   5 -12   1        5.86       26.08     17.01 o
   6 -12   1      322.57      340.13     27.43 o
  -5 -11   1      576.89      563.21     35.37 o
  -4 -11   1      398.68      440.10     34.69 o
  -3 -11   1     2298.87     2320.87    102.03 o
  -2 -11   1     4580.57     4641.09    133.47 o
  -1 -11   1     5153.45     5149.76    148.14 o
   0 -11   1     3021.80     3165.04     98.84 o
   1 -11   1     4183.41     4219.66    128.18 o
   2 -11   1     9845.65    10023.83    231.70 o
   3 -11   1     4809.07     5137.07    156.80 o
   4 -11   1     5486.90     5742.71    184.73 o
   5 -11   1     2242.02     2168.63     66.02 o
   6 -11   1     1371.09     1259.98     60.40 o
   7 -11   1      552.16      683.61     76.18 o
  -5 -10   1     2098.61     2181.57     70.11 o
  -4 -10   1      307.01      365.27     28.57 o
  -2 -10   1     1380.09     1410.42     48.82 o
  -1 -10   1        9.56       33.33     17.01 o
   0 -10   1      277.83      316.74     23.78 o
   1 -10   1       62.97       83.80     16.59 o
   2 -10   1     4824.83     4989.47    121.47 o
   3 -10   1     3213.09     3456.46     90.45 o
   4 -10   1     3898.43     3935.19    105.86 o
   5 -10   1     3595.75     3503.23     94.02 o
   6 -10   1     4575.26     4621.06    135.89 o
   7 -10   1     2767.93     2787.98    117.31 o
  -6  -9   1     4562.18     4579.17    196.58 o
  -5  -9   1     5741.46     5653.45    156.70 o
  -4  -9   1     5003.12     5195.45    145.45 o
  -3  -9   1    10537.39     5950.17    162.09 o
  -2  -9   1     5655.65     5538.94    216.31 o
  -1  -9   1     5272.04     5009.92    158.60 o
   0  -9   1     4747.61     4608.64    148.34 o
   1  -9   1     4502.52     4366.47    142.98 o
   2  -9   1     1355.07     1355.21     52.40 o
   3  -9   1       64.92       82.66     13.16 o
   4  -9   1      127.03      148.82     36.04 o
   5  -9   1       29.04       83.54     17.83 o
   6  -9   1      921.36      888.70     44.97 o
   7  -9   1     1765.42     1868.14     58.89 o
   8  -9   1      767.89      773.25     41.35 o
  -6  -8   1        9.90      -10.88     27.89 o
  -5  -8   1      830.54      847.54     59.18 o
  -4  -8   1     2231.82     2314.73     70.30 o
  -3  -8   1     1069.14     1051.67     34.69 o
  -2  -8   1     5897.23     5442.96    297.23 o
  -1  -8   1    11039.21    11079.21    303.28 o
   0  -8   1     9536.84     9905.33    430.29 o
   1  -8   1    10286.09    10769.40    216.07 o
   2  -8   1    14113.59    13786.63    252.96 o
   3  -8   1    11778.40    11371.43    211.17 o
   4  -8   1     2112.39     2029.21     63.68 o
   5  -8   1     5302.02     5213.32    234.28 o
   6  -8   1     3249.06     3382.35     89.75 o
   7  -8   1     1146.04     1207.93     47.49 o
   8  -8   1      159.78      155.77     27.89 o
  -7  -7   1     2546.27     2740.01    112.44 o
  -6  -7   1     4319.06     4298.54    118.05 o
  -5  -7   1     5684.09     5598.04    145.04 o
  -4  -7   1     2453.23     2562.89     57.37 o
  -3  -7   1       39.93       58.44      8.68 o
  -2  -7   1      439.17      432.96     19.78 o
  -1  -7   1     1034.52     1082.13     31.94 o
   0  -7   1      967.26     1056.52     40.49 o
   1  -7   1     1584.67     1696.54     48.98 o
   2  -7   1     1415.39     1399.71     29.67 o
   3  -7   1     4015.41     3944.20     79.48 o
   4  -7   1     7909.03     7614.27    133.60 o
   5  -7   1     8001.73     8207.47    141.16 o
   6  -7   1     6488.47     6479.20    114.21 o
   7  -7   1     3473.75     3398.62     71.90 o
   8  -7   1     3214.16     3317.29     85.06 o
  -7  -6   1     2755.39     2833.99     67.46 o
  -6  -6   1     5724.61     5839.62    151.58 o
  -5  -6   1     8024.68     7688.08    204.51 o
  -4  -6   1     4730.56     4745.60    115.12 o
  -3  -6   1     7477.56     7528.14    121.86 o
  -2  -6   1     8625.57     8677.21    151.01 o
  -1  -6   1     9502.27     9344.85    163.06 o
   0  -6   1     4765.16     4910.81    120.61 o
   1  -6   1     7628.18     7697.95    141.20 o
   2  -6   1     8975.13     8626.73    134.38 o
   3  -6   1      266.78      272.70     10.49 o
   4  -6   1     1066.61     1129.51     41.02 o
   5  -6   1      553.77      566.33     17.32 o
   6  -6   1     1509.55     1576.37     34.34 o
   7  -6   1     1251.40     1290.49     41.20 o
   8  -6   1     2404.54     2461.91     54.40 o
   9  -6   1     2480.14     2546.85     67.07 o
  -8  -5   1      234.54      321.74     28.57 o
  -7  -5   1        3.91       18.05     10.02 o
  -6  -5   1      243.75      254.86     14.08 o
  -5  -5   1     1235.92     1167.70     35.51 o
  -4  -5   1     1206.54     1205.23     39.67 o
  -3  -5   1     5112.24     5007.73     96.19 o
  -2  -5   1     9679.62     9907.76    145.54 o
  -1  -5   1    10560.81    10160.38    158.06 o
   0  -5   1    22408.94    22239.93    533.76 o
   1  -5   1     7844.33     7381.74    128.33 o
   2  -5   1     8318.52     8356.77    151.75 o
   3  -5   1     9073.38     9036.51    140.83 o
   4  -5   1     8896.15     8897.41    138.29 o
   5  -5   1     3987.39     4005.55     72.41 o
   6  -5   1     2336.94     2279.16     42.51 o
   7  -5   1      715.23      693.75     21.94 o
   8  -5   1       90.09      112.00     14.43 o
   9  -5   1        3.52       29.61     17.77 o
  -8  -4   1     2881.05     2986.66     86.90 o
  -7  -4   1     3621.44     3548.61     81.44 o
  -6  -4   1     4749.02     4805.36    103.89 o
  -5  -4   1     5002.46     5024.62     86.28 o
  -4  -4   1     2006.23     2042.82     43.86 o
  -3  -4   1     2278.65     2308.99     44.36 o
  -2  -4   1       48.61      106.77      5.24 o
  -1  -4   1        4.30       23.30      4.99 o
   0  -4   1      184.31      232.75      8.05 o
   1  -4   1     4771.75     4785.33     84.27 o
   2  -4   1     7636.56     7581.39    133.24 o
   3  -4   1     9446.18     9246.43    156.06 o
   4  -4   1     7937.59     7970.29    117.14 o
   5  -4   1     6743.40     6690.97    114.72 o
   6  -4   1     8372.66     8335.46    173.01 o
   7  -4   1     4494.33     4515.16     87.77 o
   8  -4   1     4154.04     4106.67     93.85 o
   9  -4   1     2539.83     2567.78     66.47 o
  -8  -3   1     1953.17     2025.99     66.94 o
  -7  -3   1     4885.89     5071.71    134.51 o
  -6  -3   1     4544.16     4452.01     96.18 o
  -5  -3   1     7781.81     7871.85    123.63 o
  -4  -3   1    14020.74    14188.56    212.38 o
  -3  -3   1    15576.77    15535.81    261.98 o
  -2  -3   1     6475.19     6630.95    134.21 o
  -1  -3   1    14223.87    14413.05    226.53 o
   0  -3   1     3329.04     3418.88     69.73 o
   1  -3   1     6430.94     6566.37    126.17 o
   2  -3   1     1982.20     2061.62     34.60 o
   3  -3   1      336.91      352.79      9.58 o
   4  -3   1      982.05     1029.20     20.53 o
   5  -3   1       76.99       95.91      9.94 o
   6  -3   1     1715.21     1731.38     37.46 o
   7  -3   1     1478.44     1546.19     38.06 o
   8  -3   1     3814.50     3896.41     89.71 o
   9  -3   1     1932.40     1945.60     53.88 o
  -8  -2   1        8.30       40.65     12.70 o
  -7  -2   1       21.80       45.42     10.44 o
  -6  -2   1       12.65       34.49      8.30 o
  -5  -2   1      216.52      238.71     10.47 o
  -4  -2   1     7386.58     7511.07    114.07 o
  -3  -2   1    13511.15    13980.87    206.95 o
  -2  -2   1    19139.35    19160.55    308.39 o
  -1  -2   1    21712.87    21434.84    375.27 o
   0  -2   1     7985.83     7286.01    189.98 o
   1  -2   1    31326.56    28628.79    665.31 o
   2  -2   1     4436.78     4335.67     76.86 o
   3  -2   1    23897.38    24121.79    379.18 o
   4  -2   1    13656.12    13879.31    201.01 o
   5  -2   1     5074.07     5223.03     78.35 o
   6  -2   1     1591.39     1618.60     40.72 o
   7  -2   1      604.06      648.02     30.86 o
   8  -2   1      325.35      307.86     18.70 o
   9  -2   1      151.60      206.86     25.99 o
  -9  -1   1     2518.67     2583.43    119.72 o
  -8  -1   1     6029.54     6207.21    135.81 o
  -7  -1   1     2864.16     2959.39     69.31 o
  -6  -1   1     3644.90     3600.28     72.77 o
  -5  -1   1     2512.42     2602.18     56.43 o
  -4  -1   1      654.42      670.53     13.13 o
  -3  -1   1      612.60      635.78     14.02 o
  -2  -1   1       92.36      104.81     16.22 o
  -1  -1   1      226.53      270.29      8.50 o
   0  -1   1      257.29      337.62     15.95 o
   1  -1   1     4774.25     4798.53    100.51 o
   2  -1   1      335.47      371.34      8.48 o
   3  -1   1    11448.88    11812.25    182.28 o
   4  -1   1    19280.99    19959.16    287.30 o
   5  -1   1    11539.23    11817.37    242.16 o
   6  -1   1    10167.89    10420.39    212.19 o
   7  -1   1     6092.82     6174.91    120.19 o
   8  -1   1     3302.10     3368.60     78.61 o
   9  -1   1     4065.96     4125.72    118.15 o
  -9   0   1     1540.21     1537.08     57.66 o
  -8   0   1     1190.78     1225.06     37.54 o
  -7   0   1     8201.63     8417.15    175.25 o
  -6   0   1     4600.47     4572.05     89.96 o
  -5   0   1     7747.87     7756.88    134.39 o
  -4   0   1    16292.90    16060.33    239.55 o
  -3   0   1    20734.20    20346.46    302.04 o
  -2   0   1    21773.19    21467.14    317.30 o
  -1   0   1    29411.51    29065.30    438.70 o
   0   0   1     6969.36     1362.46    100.67 o
   1   0   1     2689.35     2947.47     83.63 o
   2   0   1     1745.55     2043.43     37.96 o
   3   0   1       49.32       79.08      9.68 o
   4   0   1       62.28       62.50      5.39 o
   5   0   1     2381.23     2474.92     50.19 o
   6   0   1      992.03      993.77     27.58 o
   7   0   1     2459.72     2542.04     54.91 o
   8   0   1     1961.94     2010.27     52.11 o
   9   0   1     2949.59     3079.31    140.12 o
  -9   1   1      136.07      180.68     22.27 o
  -8   1   1      835.05      882.60     31.28 o
  -7   1   1      517.39      554.36     22.25 o
  -6   1   1      390.56      379.27     15.50 o
  -5   1   1      793.44      834.51     19.45 o
  -4   1   1     6190.30     6428.21    108.01 o
  -3   1   1     6577.20     6767.61    111.67 o
  -2   1   1    16872.17    16916.01    303.53 o
  -1   1   1    13466.28    13378.25    201.63 o
   0   1   1    23359.97    14958.28    310.51 o
   1   1   1    22452.57    21027.79    431.60 o
   2   1   1     8876.04     9062.59    180.03 o
   3   1   1    10924.91    11449.19    187.17 o
   4   1   1     9770.78     9864.54    162.22 o
   5   1   1     6421.19     6703.34    125.72 o
   6   1   1     4143.79     4298.81     91.73 o
   7   1   1     2153.55     2199.62     48.97 o
   8   1   1        9.48       29.63     11.06 o
   9   1   1      136.17      150.33     30.61 o
  -9   2   1     2809.58     2986.68     94.04 o
  -8   2   1     4144.48     4212.86     96.32 o
  -7   2   1     2503.96     2529.52     60.92 o
  -6   2   1     3823.70     3851.02     77.68 o
  -5   2   1     2188.46     2171.82     43.77 o
  -4   2   1    11107.77    11597.31    169.92 o
  -3   2   1       71.59       71.91      4.83 o
  -2   2   1     5632.49     5992.86     82.97 o
  -1   2   1     3040.61     3146.53     44.67 o
   0   2   1       54.55      111.26      6.28 o
   1   2   1    23741.51    22378.29    378.47 o
   2   2   1     4131.44     4146.10     68.49 o
   3   2   1     7325.58     7559.30    128.72 o
   4   2   1     8411.70     8526.67    146.01 o
   5   2   1    11488.09    11797.92    183.17 o
   6   2   1     9057.95     9188.63    171.63 o
   7   2   1     4691.25     4673.11     92.85 o
   8   2   1     3645.84     3702.01    103.18 o
   9   2   1     2873.51     2962.31    133.32 o
  -9   3   1     1255.34     1316.22     60.88 o
  -8   3   1     2656.70     2682.04     66.92 o
  -7   3   1     4802.60     4778.07    105.03 o
  -6   3   1     5752.04     5849.60    113.61 o
  -5   3   1     6740.09     6809.36     99.95 o
  -4   3   1    16128.49    16363.20    238.41 o
  -3   3   1    12554.37    12393.38    181.11 o
  -2   3   1     9348.83     9300.92    133.92 o
  -1   3   1     8795.32     8550.17    168.29 o
   0   3   1     9967.77     9612.90    350.31 o
   1   3   1     7191.80     7332.19    127.55 o
   2   3   1     1177.24     1264.37     29.81 o
   3   3   1      363.75      424.75      9.55 o
   4   3   1       47.43       79.79      8.07 o
   5   3   1     2849.88     2918.30     61.37 o
   6   3   1     2230.75     2334.99     58.19 o
   7   3   1     1680.02     1738.11     40.93 o
   8   3   1     3775.19     3898.89    108.15 o
   9   3   1     2947.34     3131.68    137.40 o
  -9   4   1      103.84      119.21     20.53 o
  -8   4   1        2.90       13.43     13.55 o
  -7   4   1       59.82       78.54     16.00 o
  -6   4   1     1236.14     1246.97     29.05 o
  -5   4   1      818.27      784.15     18.49 o
  -4   4   1     2586.21     2537.44     41.41 o
  -3   4   1     6966.45     6807.49     95.20 o
  -2   4   1    12062.86    11830.63    161.03 o
  -1   4   1    27465.20    25285.92    622.80 o
   0   4   1    17008.22    15623.02    619.51 o
   1   4   1    10721.97    10736.99    175.29 o
   2   4   1     9864.06     9746.14    154.37 o
   3   4   1     5729.12     5333.83    100.31 o
   4   4   1    14295.96    14657.52    232.86 o
   5   4   1     4067.53     4090.98     69.08 o
   6   4   1     1281.06     1299.05     31.40 o
   7   4   1      274.65      275.79     16.15 o
   8   4   1      178.56      207.02     42.51 o
  -9   5   1     2615.68     2598.53     84.80 o
  -8   5   1     4000.76     4021.87     93.49 o
  -7   5   1     4381.82     4414.90     99.18 o
  -6   5   1     4470.50     4531.58     82.76 o
  -5   5   1     2412.22     2431.81     43.70 o
  -4   5   1     1842.97     1814.87     31.68 o
  -3   5   1      377.35      398.46     13.64 o
  -2   5   1      588.76      583.90     15.05 o
  -1   5   1      638.90      800.39     17.57 o
   0   5   1     4627.47     4613.32     86.04 o
   1   5   1    11635.89    11678.25    191.84 o
   2   5   1    12200.52    12443.86    196.93 o
   3   5   1    10180.34    10108.71    186.50 o
   4   5   1     8021.82     7953.24    162.42 o
   5   5   1     9298.60     9358.32    150.81 o
   6   5   1     4298.77     4343.87     85.68 o
   7   5   1     5001.51     5026.93    129.81 o
   8   5   1     3835.88     3999.29    109.01 o
  -8   6   1     2884.18     2850.08     71.50 o
  -7   6   1     6255.17     6148.53    118.94 o
  -6   6   1     6143.62     6140.32    109.68 o
  -5   6   1     5282.90     5268.13     87.48 o
  -4   6   1     8306.38     8264.12    131.83 o
  -3   6   1    11943.42    11714.24    171.30 o
  -2   6   1    13617.38    13614.04    264.23 o
  -1   6   1     8724.85     8470.37    178.07 o
   0   6   1     1386.28     1311.41     27.30 o
   1   6   1      742.33      800.96     15.29 o
   2   6   1       39.29       45.29      4.38 o
   3   6   1       23.90       43.76      3.92 o
   4   6   1       42.62       49.99      8.13 o
   5   6   1       40.86       51.38     10.05 o
   6   6   1      135.12      171.75      9.04 o
   7   6   1     4481.48     4579.20    119.26 o
   8   6   1     3912.98     4051.30    109.62 o
  -8   7   1        0.95       23.01     13.04 o
  -7   7   1      142.11      151.64     15.42 o
  -6   7   1      448.89      462.79     17.31 o
  -5   7   1      310.35      335.84     13.55 o
  -4   7   1     6369.65     6517.18    106.24 o
  -3   7   1    10298.54    10346.49    151.08 o
  -2   7   1     8867.20     8533.28    146.08 o
  -1   7   1     7600.14     7473.40    255.94 o
   0   7   1    16137.31    16066.05    323.52 o
   1   7   1    15492.47    15555.01    255.02 o
   2   7   1     9841.67     9906.82    176.30 o
   3   7   1    12070.28    11940.56    190.42 o
   4   7   1     7749.43     7552.92    115.66 o
   5   7   1     2653.16     2761.75     97.03 o
   6   7   1      303.01      312.51     22.53 o
   7   7   1      454.50      456.39     38.33 o
   8   7   1        8.93       20.79     11.69 o
  -8   8   1     3476.00     3481.06    107.32 o
  -7   8   1     1773.61     1740.28     74.48 o
  -6   8   1     1429.41     1466.86     39.54 o
  -5   8   1      344.29      351.29     15.93 o
  -4   8   1     3115.28     3088.54     65.59 o
  -3   8   1       27.56       42.88      7.52 o
  -2   8   1        3.03        6.01      7.18 o
  -1   8   1     1181.70     1224.16     36.71 o
   0   8   1     2261.33     2243.43     68.86 o
   1   8   1     4543.83     4426.30    149.70 o
   2   8   1     6769.24     6762.48    165.48 o
   3   8   1     5785.27     5756.89    105.17 o
   4   8   1     4862.72     4704.09     76.70 o
   5   8   1     6799.23     7033.96    230.37 o
   6   8   1     4982.33     5197.83    178.85 o
   7   8   1     4277.79     4426.34    224.13 o
  -8   9   1     2327.54     2387.53    110.19 o
  -7   9   1     2964.99     2917.19     80.72 o
  -6   9   1     4769.66     4960.08    125.84 o
  -5   9   1     6705.17     6714.90    164.27 o
  -4   9   1     5030.24     5037.39    125.14 o
  -3   9   1     6281.49     6212.14    138.07 o
  -2   9   1     6350.78     6438.23    141.26 o
  -1   9   1     4267.45     4224.72    116.06 o
   0   9   1     5611.84     5584.70    174.21 o
   1   9   1      181.27      221.68     20.29 o
   2   9   1       45.19       63.23     19.05 o
   4   9   1      870.29      844.14     40.13 o
   5   9   1     2258.42     2256.25     98.63 o
  -7  10   1       13.69       36.63     15.78 o
  -6  10   1      414.22      411.35     25.62 o
  -5  10   1     1666.58     1707.63     66.29 o
  -4  10   1     2299.17     2273.93     64.66 o
  -3  10   1     2668.34     2664.68    107.65 o
  -2  10   1     5894.68     5962.07    175.66 o
  -1  10   1     5349.30     5499.10    159.42 o
   0  10   1    16416.57    16026.40    604.71 o
   1  10   1     6109.61     6118.48    240.11 o
   2  10   1     6950.09     6917.73    267.32 o
   3  10   1     1780.40     1739.29     76.86 o
   4  10   1     3560.85     3496.27    138.08 o
   5  10   1     2242.51     2261.69     90.47 o
  -7  11   1     3020.25     3096.75     94.49 o
  -6  11   1     1248.68     1266.93     74.00 o
  -5  11   1      843.84      831.75     35.07 o
  -4  11   1      355.79      352.13     23.34 o
  -3  11   1       12.54       15.77     11.50 o
  -2  11   1       82.19      125.16     27.89 o
  -1  11   1      656.17      647.56     48.98 o
   0  11   1     1865.81     2192.99    102.03 o
   1  11   1     1668.84     1726.37     82.99 o
   2  11   1     4581.81     4518.63    181.62 o
   3  11   1     5777.91     5666.82    221.07 o
   4  11   1     3208.07     2997.68    122.44 o
   5  11   1     3552.07     3400.36    134.00 o
  -6  12   1     2268.49     2189.27     67.99 o
  -5  12   1     4287.88     4208.34    112.00 o
  -4  12   1     3495.92     3460.82    133.25 o
  -3  12   1     5770.94     5632.49    171.43 o
  -2  12   1     3967.92     3914.64    241.13 o
  -1  12   1     4278.34     4241.78    182.30 o
   0  12   1     2362.26     2395.70    112.23 o
   1  12   1      898.27      957.73     58.50 o
   2  12   1      184.30      195.22     27.21 o
   3  12   1      104.05      122.44     22.45 o
   5  12   1      544.78      539.82     25.01 o
  -5  13   1      944.17      921.96     50.16 o
  -4  13   1     2883.43     2880.57     96.33 o
  -3  13   1     5225.51     5129.55    129.46 o
  -2  13   1     5360.68     4939.00    212.91 o
  -1  13   1     4511.71     4458.77    192.50 o
   0  13   1     5777.15     5762.05    237.39 o
   1  13   1     5477.09     5286.58    217.67 o
   2  13   1     4329.34     4039.76    169.37 o
   3  13   1     4369.75     4024.80    165.97 o
  -4  14   1       89.22       61.22     31.97 o
  -3  14   1        2.47        9.46     15.70 o
  -2  14   1        6.80        6.11     20.44 o
  -1  14   1      229.77      284.33     41.49 o
   0  14   1     1627.94     1538.63     85.71 o
   1  14   1     2681.32     2633.09    122.44 o
   2  14   1     4328.88     4020.03    170.73 o
   3  14   1     2636.78     2417.46    110.19 o
  -2  15   1     2100.98     2115.81    132.30 o
  -1  15   1     1858.50     1928.66     75.99 o
   0  15   1      826.55      856.18     45.92 o
   1  15   1      152.51      163.32     30.61 o
   1 -14   2     3327.05     3306.50    157.13 o
   2 -14   2     1277.96     1335.93     89.11 o
  -2 -13   2     2483.39     2459.64    116.32 o
  -1 -13   2     4237.79     4130.23    178.89 o
   0 -13   2     5701.98     5677.02    238.07 o
   1 -13   2     4952.71     4491.42    197.26 o
   2 -13   2     2778.61     2609.96    131.28 o
   3 -13   2     6140.42     6179.70    265.96 o
   4 -13   2     1840.45     1827.72     95.23 o
  -3 -12   2     1139.75     1175.40     65.30 o
  -2 -12   2      339.76      291.13     35.37 o
  -1 -12   2       65.94       87.75     25.17 o
   0 -12   2       17.18       46.93     25.85 o
   1 -12   2       81.16      129.92     32.65 o
   2 -12   2      471.18      438.73     50.34 o
   3 -12   2     2718.95     2728.02     91.97 o
   5 -12   2     2346.02     2274.82     94.48 o
  -4 -11   2     3977.86     3928.21    159.85 o
  -3 -11   2     4045.60     4060.85    167.33 o
  -2 -11   2     5548.00     5175.71    209.50 o
  -1 -11   2     4046.04     3931.61    166.65 o
   0 -11   2     4250.81     4049.96    173.45 o
   1 -11   2     2797.79     2848.72    132.64 o
   2 -11   2     2815.89     2691.59    129.24 o
   3 -11   2      551.42      519.54     32.68 o
   4 -11   2      247.03      260.52     34.69 o
   5 -11   2        3.27       28.26     18.78 o
   6 -11   2       91.11       80.07     19.13 o
  -5 -10   2      431.42      511.85     29.84 o
  -4 -10   2       37.52       61.22     19.05 o
  -2 -10   2     2261.01     2166.47     97.95 o
  -1 -10   2     4448.80     4411.84    181.62 o
   0 -10   2     5038.03     5015.18    206.78 o
   1 -10   2     7560.92     7892.46    314.26 o
   2 -10   2     6109.10     6274.38    184.19 o
   3 -10   2     7113.24     7386.91    218.21 o
   4 -10   2     4802.27     4732.11    123.94 o
   5 -10   2     3862.54     3734.08    100.61 o
   6 -10   2     2991.47     2870.62    123.81 o
   7 -10   2      682.72      683.76     35.00 o
  -6  -9   2     4710.49     5193.40    220.39 o
  -5  -9   2     2307.50     2413.47     75.46 o
  -4  -9   2      862.59      899.29     37.61 o
  -3  -9   2     1581.29     1634.54     88.43 o
  -2  -9   2     1744.86     1712.77     79.58 o
  -1  -9   2      722.13      726.46     46.25 o
   0  -9   2        1.12       21.09     12.51 o
   1  -9   2      442.16      452.12     37.41 o
   2  -9   2     2218.38     2160.75     72.59 o
   3  -9   2     2673.94     2634.12     73.47 o
   4  -9   2     2567.10     2594.21     81.15 o
   5  -9   2     3045.14     2940.08     81.10 o
   6  -9   2     3661.44     3704.49     98.86 o
   7  -9   2     3549.17     3422.86    119.94 o
   8  -9   2     3094.66     3097.04     87.21 o
  -6  -8   2     2519.32     2818.79    134.68 o
  -5  -8   2     4263.45     4458.73    132.30 o
  -4  -8   2     7174.24     7111.81    194.17 o
  -3  -8   2     5154.33     5018.14    237.02 o
  -2  -8   2    16104.31    15126.89    444.65 o
  -1  -8   2    14351.77    14421.42    317.75 o
   0  -8   2     7272.22     7470.46    171.66 o
   1  -8   2     4102.98     4401.14    154.28 o
   2  -8   2     2822.99     2774.92     75.07 o
   3  -8   2      184.04      195.34     15.21 o
   4  -8   2      858.09      862.67     33.75 o
   5  -8   2        4.32       20.26     11.72 o
   6  -8   2        9.08       31.27     13.13 o
   7  -8   2     1074.23     1044.95     55.35 o
   8  -8   2      777.54      743.56     47.95 o
  -7  -7   2      382.61      392.14     39.53 o
  -6  -7   2        0.50       38.53     21.58 o
  -5  -7   2      451.48      469.83     21.09 o
  -4  -7   2     2712.67     2656.03     81.27 o
  -3  -7   2     3281.93     3302.35     72.04 o
  -2  -7   2     7600.90     7340.04    241.40 o
  -1  -7   2     5923.35     6498.35    192.51 o
   0  -7   2     3357.12     3462.13     74.77 o
   1  -7   2     8351.34     8626.38    142.18 o
   2  -7   2    11294.67    10852.76    184.42 o
   3  -7   2    14950.10    14599.50    275.37 o
   4  -7   2     4519.54     4614.91     94.70 o
   5  -7   2     5601.04     5585.12    121.10 o
   6  -7   2     5101.97     5102.61    112.43 o
   7  -7   2     2075.67     2206.03     63.25 o
   8  -7   2      633.19      656.40     45.57 o
  -7  -6   2     3004.99     3093.81     81.68 o
  -6  -6   2     3150.15     3148.03     72.84 o
  -5  -6   2     3195.52     3215.11     73.21 o
  -4  -6   2     1791.38     1882.20     51.89 o
  -3  -6   2     1938.11     1957.57     37.99 o
  -2  -6   2     2396.80     2355.56     52.17 o
  -1  -6   2        6.78       49.87     12.39 o
   0  -6   2      151.04      167.47     10.32 o
   1  -6   2      628.37      660.23     15.02 o
   2  -6   2     4268.88     4167.53     83.34 o
   3  -6   2     6069.00     6166.25    108.13 o
   4  -6   2    12142.98    12041.31    205.03 o
   5  -6   2     4895.83     4938.46     88.70 o
   6  -6   2     5925.67     5990.35    114.00 o
   7  -6   2     5566.91     5587.19    109.29 o
   8  -6   2     3478.12     3495.43     73.55 o
   9  -6   2     3518.43     3522.39     86.28 o
  -7  -5   2     3480.29     3579.02     83.69 o
  -6  -5   2     3689.41     3766.72     86.91 o
  -5  -5   2     5427.94     5645.58    104.38 o
  -4  -5   2     7434.57     7445.97    160.97 o
  -3  -5   2     6429.15     6472.89    103.67 o
  -2  -5   2     9283.06     9387.64    163.02 o
  -1  -5   2     5544.85     5508.71     82.29 o
   0  -5   2    11384.89    11578.30    210.16 o
   1  -5   2     8890.90     8906.39    146.81 o
   2  -5   2     2751.27     2748.20     52.48 o
   3  -5   2      705.79      717.51     18.28 o
   4  -5   2       24.74       34.71      6.40 o
   5  -5   2        0.80        6.09      5.99 o
   6  -5   2      424.64      451.11     16.79 o
   7  -5   2     2039.79     2021.45     57.05 o
   8  -5   2      395.52      432.51     17.01 o
   9  -5   2     1403.28     1485.07     45.37 o
  -8  -4   2     1156.98     1182.50     47.03 o
  -7  -4   2      219.53      253.38     17.04 o
  -6  -4   2        1.46       22.74      9.52 o
  -5  -4   2      838.87      834.16     20.83 o
  -4  -4   2      393.31      379.75     16.79 o
  -3  -4   2     2033.60     2094.92     34.38 o
  -2  -4   2     3395.72     3539.27     58.39 o
  -1  -4   2    11447.75    11116.63    174.31 o
   0  -4   2    23049.63    22599.08    400.72 o
   1  -4   2    16937.37    16496.81    378.22 o
   2  -4   2    16363.11    16491.51    264.10 o
   3  -4   2     5563.13     5349.08     87.68 o
   4  -4   2     5409.87     5403.96     85.97 o
   5  -4   2     6870.18     6737.75    115.93 o
   6  -4   2     2991.29     3015.75     61.88 o
   7  -4   2     2169.64     2076.89     48.94 o
   8  -4   2      771.14      813.81     29.11 o
   9  -4   2       65.18       67.81     16.30 o
  -8  -3   2     2493.55     2484.80    116.32 o
  -7  -3   2     4788.59     4805.45    130.28 o
  -6  -3   2     7629.68     7496.46    157.04 o
  -5  -3   2     6099.56     6031.17    115.37 o
  -4  -3   2     1747.20     1741.79     30.38 o
  -3  -3   2     2147.76     2287.75     34.88 o
  -2  -3   2     3548.79     3849.09     63.80 o
  -1  -3   2       14.58       46.72      5.75 o
   0  -3   2      535.63      606.21     15.86 o
   1  -3   2      372.94      381.16     13.78 o
   2  -3   2     2999.23     3122.03     61.30 o
   3  -3   2     5715.27     5688.03     91.76 o
   4  -3   2     8294.60     8315.90    127.81 o
   5  -3   2     5834.06     5822.13    100.25 o
   6  -3   2     6624.17     6472.66    121.73 o
   7  -3   2     5936.74     5955.44    142.19 o
   8  -3   2     3924.16     3947.97     90.31 o
   9  -3   2     3450.64     3452.49    102.92 o
  -8  -2   2     3015.15     3088.31     75.79 o
  -7  -2   2     2911.50     2942.35     70.07 o
  -6  -2   2     8116.65     7935.57    165.13 o
  -5  -2   2     8097.81     7770.64    169.74 o
  -4  -2   2    13435.77    13610.40    222.98 o
  -3  -2   2    18990.11    19306.13    286.64 o
  -2  -2   2    21987.83    21987.11    318.80 o
  -1  -2   2     4800.42     4721.46     94.03 o
   0  -2   2    12818.08    12404.31    182.48 o
   1  -2   2     8988.33     8923.88    153.91 o
   2  -2   2     9356.87     9702.31    152.00 o
   3  -2   2       37.07       46.68      4.68 o
   4  -2   2     1435.74     1596.81     30.50 o
   5  -2   2       17.53       49.97     13.83 o
   6  -2   2      202.88      246.18     13.72 o
   7  -2   2     1160.64     1228.02     38.16 o
   8  -2   2     1490.99     1538.18     42.90 o
   9  -2   2     1904.07     1935.09     75.33 o
  -8  -1   2       53.36       69.07     13.78 o
  -7  -1   2     1340.80     1360.27     39.00 o
  -6  -1   2      522.43      562.41     20.87 o
  -5  -1   2      624.58      645.67     16.95 o
  -4  -1   2     2918.74     3026.51     48.85 o
  -3  -1   2     5381.06     5429.27     84.18 o
  -2  -1   2     3896.61     3911.93     65.66 o
  -1  -1   2    28196.68    27800.89    436.79 o
   0  -1   2     4083.73     4103.16     95.03 o
   1  -1   2     2743.23     2681.92     47.51 o
   2  -1   2    78879.03    65189.98   1107.34 o
   3  -1   2    45815.66    44431.45    719.90 o
   4  -1   2    15587.21    15972.06    217.48 o
   5  -1   2     7395.06     7385.43    151.24 o
   6  -1   2     3087.32     3132.89     69.79 o
   7  -1   2     1092.15     1160.74     32.91 o
   8  -1   2      367.54      375.08     19.88 o
   9  -1   2      231.33      241.64     25.21 o
  -8   0   2     5347.44     5410.08    120.42 o
  -7   0   2     5603.38     5582.26    121.13 o
  -6   0   2     3393.02     3435.53     77.21 o
  -5   0   2     4478.81     4591.51     99.08 o
  -4   0   2     1828.99     1964.07     31.45 o
  -3   0   2     1030.95     1050.12     17.67 o
  -2   0   2       21.97       32.87      2.71 o
  -1   0   2     2245.59     2587.10     45.17 o
   0   0   2     3962.45     4199.69     76.31 o
   1   0   2     7051.85     7578.62    130.23 o
   2   0   2    44135.38    42935.47    697.67 o
   3   0   2     3959.98     4138.27     74.24 o
   4   0   2     9541.67     9842.61    180.83 o
   5   0   2     5351.89     5586.54    125.43 o
   6   0   2     7024.13     7196.24    148.90 o
   7   0   2     5426.63     5556.79    118.50 o
   8   0   2     4449.97     4531.09    123.06 o
   9   0   2     3769.31     3835.52    110.16 o
  -9   1   2      650.04      693.01     37.41 o
  -8   1   2     1438.76     1496.61     44.05 o
  -7   1   2     2618.11     2672.41     64.55 o
  -6   1   2     5043.49     4966.23    107.31 o
  -5   1   2     9097.41     9155.14    158.01 o
  -4   1   2     8932.30     8676.89    144.58 o
  -3   1   2    13331.93    13479.24    220.18 o
  -2   1   2    12807.96    12750.07    180.66 o
  -1   1   2    12358.91    12344.47    207.10 o
   0   1   2     6924.42     7330.72    121.35 o
   1   1   2     8590.89     8576.89    146.46 o
   2   1   2     5530.36     5728.74     94.64 o
   3   1   2     2045.26     2081.84     56.98 o
   4   1   2      105.55      145.34     16.44 o
   5   1   2        4.87       11.23      5.21 o
   6   1   2      805.33      848.73     24.48 o
   7   1   2     4557.26     4803.82    103.70 o
   8   1   2     2270.58     2325.24     70.89 o
   9   1   2     1651.54     1748.26     61.20 o
  -9   2   2      322.71      331.39     27.50 o
  -8   2   2      430.12      439.38     23.12 o
  -7   2   2      590.01      624.06     24.11 o
  -6   2   2       95.05      100.10     10.76 o
  -5   2   2      311.14      318.67     13.39 o
  -4   2   2     4681.75     4819.22     76.20 o
  -3   2   2     7763.80     7748.50    105.24 o
  -2   2   2     4164.95     4096.74     59.90 o
  -1   2   2     7718.35     7740.96    113.91 o
   0   2   2    19910.27    18874.64    299.02 o
   1   2   2    14086.75    13644.51    333.71 o
   2   2   2    11042.77    11348.47    192.15 o
   3   2   2    13427.62    13681.04    239.57 o
   4   2   2     8027.29     8187.49    135.76 o
   5   2   2     6379.70     6611.80    119.48 o
   6   2   2     1165.37     1201.41     31.50 o
   7   2   2     4232.98     4374.88     95.35 o
   8   2   2      399.66      379.87     25.19 o
   9   2   2       31.86       55.10     24.49 o
  -9   3   2     4027.48     4092.46    123.38 o
  -8   3   2     3844.84     3888.53     91.14 o
  -7   3   2     4741.45     4769.76    105.62 o
  -6   3   2     4790.59     4801.12    104.30 o
  -5   3   2     6200.13     6226.22    110.13 o
  -4   3   2     5950.96     6042.39     83.85 o
  -3   3   2     2660.53     2704.09     42.38 o
  -2   3   2      192.60      203.43      8.72 o
  -1   3   2      402.38      476.03      9.50 o
   0   3   2       67.63       92.98      4.23 o
   1   3   2      446.19      443.27     19.64 o
   2   3   2     1592.00     1632.18     31.99 o
   3   3   2     6060.68     6196.16    114.46 o
   4   3   2    12089.16    12315.34    209.08 o
   5   3   2    10407.17    10333.52    182.89 o
   6   3   2     9459.86     9457.75    192.45 o
   7   3   2     3577.38     3472.57    110.47 o
   8   3   2     4253.11     4446.61    120.55 o
   9   3   2     2448.58     2665.74    121.76 o
  -9   4   2      696.03      740.96     39.02 o
  -8   4   2     1926.19     1962.39     53.58 o
  -7   4   2     3114.75     3171.12     75.03 o
  -6   4   2     6403.21     6256.84    132.66 o
  -5   4   2     9776.35     9590.45    153.50 o
  -4   4   2     6775.15     6644.38     98.17 o
  -3   4   2    21136.53    20614.75    273.37 o
  -2   4   2    12957.27    12776.48    170.47 o
  -1   4   2     5331.43     5586.56     79.76 o
   0   4   2    12983.62    12630.13    330.04 o
   1   4   2     5678.59     5933.32    126.74 o
   2   4   2    16138.78    16505.24    300.49 o
   3   4   2     4356.62     4688.59     78.49 o
   4   4   2      141.39      168.74      7.11 o
   5   4   2      300.39      313.06     10.91 o
   6   4   2      863.48      880.20     31.93 o
   7   4   2      849.10      900.20     33.92 o
   8   4   2     1939.05     2040.10     63.81 o
   9   4   2     1878.66     2035.19     97.95 o
  -8   5   2      501.12      503.76     25.87 o
  -7   5   2       76.97       90.03     16.27 o
  -6   5   2       34.77       38.49      7.94 o
  -5   5   2     1556.83     1610.01     31.25 o
  -4   5   2     2965.04     3011.15     47.74 o
  -3   5   2     8323.86     8513.82    116.43 o
  -2   5   2     9835.89     9735.46    146.60 o
  -1   5   2    18708.73    17923.03    242.91 o
   0   5   2    24398.78    23599.43    557.55 o
   1   5   2    28225.34    27803.53    502.40 o
   2   5   2    18367.86    18191.19    523.11 o
   3   5   2     7882.44     7541.87    114.17 o
   4   5   2    10435.82    10475.55    179.64 o
   5   5   2     5866.46     6025.20    106.19 o
   6   5   2     1845.95     1892.41     45.67 o
   7   5   2      629.74      671.57     33.14 o
   8   5   2      702.66      780.50     49.43 o
  -8   6   2     3778.77     3756.48     90.13 o
  -7   6   2     3204.05     3225.70     67.12 o
  -6   6   2     2148.87     2122.70     53.08 o
  -5   6   2     3683.69     3702.19     63.81 o
  -4   6   2     1661.34     1682.46     29.86 o
  -3   6   2      325.03      357.40     10.09 o
  -2   6   2      715.80      844.31     16.74 o
  -1   6   2      821.07     1064.67     19.27 o
   0   6   2     2541.46     2748.56     52.58 o
   1   6   2     4107.69     4282.72     81.40 o
   2   6   2     3291.69     3186.22     58.90 o
   3   6   2     6057.99     6150.67     99.88 o
   4   6   2     5413.38     5397.53     94.23 o
   5   6   2     6257.50     6184.39    109.04 o
   6   6   2     8843.37     9139.13    223.45 o
   7   6   2     6912.66     6880.28    173.24 o
   8   6   2     6946.94     7195.40    226.90 o
  -8   7   2     1871.87     1924.23     54.17 o
  -7   7   2     2729.95     2728.63     59.79 o
  -6   7   2     4122.52     4042.35     82.16 o
  -5   7   2     5828.98     5768.54     95.98 o
  -4   7   2    10170.85    10221.94    158.16 o
  -3   7   2    13344.39    13043.41    194.76 o
  -2   7   2     5924.79     5898.43     86.90 o
  -1   7   2     7297.47     7238.72    122.40 o
   0   7   2     6155.66     6477.16    140.01 o
   1   7   2     2608.29     2696.33     49.45 o
   2   7   2      565.55      532.85     14.82 o
   3   7   2      402.26      417.59     17.54 o
   4   7   2      111.38      116.54      6.41 o
   5   7   2     1189.92     1169.75     24.06 o
   6   7   2     2420.52     2425.75     66.78 o
   7   7   2     1551.55     1591.37     49.88 o
   8   7   2     2254.48     2353.28     70.06 o
  -8   8   2      146.86      169.85     15.07 o
  -7   8   2       12.48       32.19     14.89 o
  -6   8   2        8.06       31.07      8.93 o
  -5   8   2       34.74       51.70      8.18 o
  -4   8   2     2880.94     2897.39     54.18 o
  -3   8   2     5619.44     5684.33     89.39 o
  -2   8   2     6346.21     6324.25    131.32 o
  -1   8   2     7166.91     6934.86    148.80 o
   0   8   2     6335.65     6035.50    150.61 o
   1   8   2    11103.18    10737.77    228.28 o
   2   8   2     3412.03     3485.41     74.21 o
   3   8   2    15008.27    15026.78    301.87 o
   4   8   2     9120.89     8943.10    139.70 o
   5   8   2     2453.84     2496.74     56.90 o
   6   8   2      838.16      871.36     29.51 o
   7   8   2     1609.29     1539.25     47.52 o
   8   8   2       83.56      106.73     16.05 o
  -8   9   2     3705.34     3869.37    171.75 o
  -7   9   2     4622.96     4551.45    140.00 o
  -6   9   2     2158.15     2169.83     62.99 o
  -5   9   2      859.81      868.22     59.71 o
  -4   9   2     3573.06     3559.47     83.40 o
  -3   9   2     1550.08     1631.47     38.84 o
  -2   9   2       25.83       48.46      9.33 o
  -1   9   2       72.94      144.95     15.01 o
   0   9   2      276.87      311.99     24.27 o
   1   9   2     2993.57     2794.05    129.92 o
   2   9   2     4170.17     4077.37    127.92 o
   3   9   2     2468.36     2591.60    145.56 o
   4   9   2     5344.65     5125.37    195.22 o
   5   9   2     6628.52     6303.50    236.71 o
   6   9   2     4570.01     4286.68    161.89 o
  -7  10   2     3583.54     3672.57     99.31 o
  -6  10   2     2841.48     2874.57     92.83 o
  -5  10   2     5593.43     5565.25    139.25 o
  -4  10   2     8412.14     8533.87    203.84 o
  -3  10   2     9491.64     9504.06    192.85 o
  -2  10   2     6404.07     6344.15    139.91 o
  -1  10   2     6045.92     6053.98    152.29 o
   0  10   2     4701.12     4739.14    151.01 o
   1  10   2     2593.96     2674.58    114.96 o
   2  10   2      653.17      607.43     38.09 o
   3  10   2      588.64      577.50     35.37 o
   4  10   2      161.84      162.57     19.05 o
   5  10   2      375.27      327.18     23.81 o
   6  10   2      861.92      810.13     36.73 o
  -7  11   2      321.21      299.19     25.14 o
  -6  11   2      496.74      500.55     29.51 o
  -5  11   2     2016.37     2111.68     89.86 o
  -4  11   2     1672.92     1665.19     51.90 o
  -3  11   2     2941.41     2984.34    103.68 o
  -2  11   2     6634.07     6906.16    280.25 o
  -1  11   2     3594.88     3733.53    112.29 o
   0  11   2     5686.52     6034.81    242.15 o
   1  11   2    15278.76    15077.51    570.70 o
   2  11   2     4932.98     4620.66    185.70 o
   3  11   2     2892.23     2782.05    116.32 o
   5  11   2     3300.31     3110.60    123.80 o
   6  11   2     2188.01     2129.73     85.03 o
  -6  12   2     1214.68     1264.99    107.47 o
  -5  12   2     2332.31     2354.80     70.21 o
  -4  12   2     2296.72     2285.29     67.34 o
  -3  12   2      557.16      526.54     35.13 o
  -2  12   2       18.71       24.06     13.46 o
  -1  12   2      590.23      546.21     48.98 o
   0  12   2      414.33      426.49     41.49 o
   1  12   2     3495.31     3492.19    148.97 o
   2  12   2     1866.44     1745.42     82.99 o
   3  12   2     3773.80     3622.79    149.65 o
   5  12   2     6889.47     6729.99    257.80 o
  -5  13   2     2528.21     2602.61    195.56 o
  -4  13   2     4965.26     4860.03    237.91 o
  -3  13   2     4657.98     4414.69    300.65 o
  -2  13   2     3273.82     3326.61    105.87 o
  -1  13   2     2400.82     2431.75    119.04 o
   0  13   2     1483.43     1527.07     83.67 o
   1  13   2     1095.02     1127.11     65.98 o
   2  13   2      754.15      727.14     49.66 o
   3  13   2       11.20       -4.08     18.37 o
  -4  14   2     1028.64      930.58     45.36 o
  -3  14   2     1819.73     1913.36    141.07 o
  -2  14   2     3765.56     3644.56    168.01 o
  -1  14   2     5416.41     5440.99    231.27 o
   0  14   2     4796.18     4778.47    204.06 o
   1  14   2     4888.06     4693.44    198.62 o
   2  14   2     3067.34     2787.50    126.52 o
   3  14   2     3119.84     2831.03    125.16 o
  -3  15   2      234.09      219.71     40.13 o
  -2  15   2       27.32       25.85     29.93 o
  -1  15   2       16.75       42.85     29.93 o
   0  15   2      424.16      395.88     46.93 o
   1  15   2      901.94      904.68     62.58 o
   2  15   2     2933.64     2928.98    134.00 o
  -1 -13   3     4764.07     4414.56    191.14 o
   0 -13   3     3581.96     3658.84    165.97 o
   1 -13   3     1617.59     1376.74     86.39 o
   2 -13   3     1644.71     1733.17    102.71 o
   3 -13   3     1135.08     1116.22     83.67 o
  -2 -12   3     1255.92     1211.45     71.42 o
  -1 -12   3      913.04      914.88     61.22 o
   0 -12   3     3185.02     3122.16    144.20 o
   1 -12   3     4239.10     4215.25    187.06 o
   2 -12   3     3996.59     4136.35    187.06 o
   3 -12   3     3639.36     3604.43    170.05 o
   4 -12   3     4008.47     3950.65    181.62 o
   5 -12   3     2779.56     2748.72    138.76 o
  -3 -11   3     2902.81     2870.48    125.84 o
  -2 -11   3      750.17      787.00     53.06 o
  -1 -11   3      246.92      234.67     33.33 o
   0 -11   3      332.51      325.82     39.45 o
   1 -11   3        5.02       -6.80     22.45 o
   2 -11   3      148.42      167.33     35.37 o
   3 -11   3       51.16       62.61     22.79 o
   4 -11   3     3148.59     3071.14    147.61 o
   5 -11   3     2261.35     2376.33     98.29 o
   6 -11   3     2728.86     2681.78     99.18 o
  -4 -10   3     5423.52     5486.57    158.41 o
  -3 -10   3     5712.15     5451.88    217.67 o
  -2 -10   3     5260.25     5286.58    213.59 o
  -1 -10   3     8354.31     8298.55    325.82 o
   0 -10   3     6784.64     7105.46    285.01 o
   1 -10   3     3999.23     3992.15    173.45 o
   2 -10   3     3296.29     3367.03    153.73 o
   3 -10   3     3517.52     3594.90    164.61 o
   4 -10   3      832.33      817.60     36.05 o
   5 -10   3      129.45      114.69     22.18 o
   6 -10   3      126.25      104.44     19.21 o
   7 -10   3       44.73       37.21     17.97 o
  -5  -9   3      154.86      203.57     20.56 o
  -4  -9   3      135.02      144.45     25.85 o
  -3  -9   3      806.85      843.46     64.62 o
  -2  -9   3     1731.26     1776.71     84.35 o
  -1  -9   3     4157.05     4063.57    168.69 o
   0  -9   3     2904.57     2977.95    131.28 o
   1  -9   3     7242.13     7201.37    288.41 o
   2  -9   3     8992.09     8974.09    257.80 o
   3  -9   3     5353.81     5412.79    164.42 o
   4  -9   3     6695.42     6734.98    168.47 o
   5  -9   3     7414.47     7292.16    230.01 o
   6  -9   3     3444.14     3475.60     95.10 o
   7  -9   3     1849.70     1822.63     97.08 o
  -6  -8   3     3835.43     3818.01    171.41 o
  -5  -8   3     5709.22     6088.60    209.16 o
  -4  -8   3     2347.97     2319.89     74.18 o
  -3  -8   3     4882.74     4651.27    193.86 o
  -2  -8   3     2859.60     2935.84     94.58 o
  -1  -8   3      904.78      896.70     43.16 o
   0  -8   3      265.49      256.11     32.99 o
   1  -8   3      889.79      898.49     50.68 o
   2  -8   3     1723.00     1700.02     75.84 o
   3  -8   3     2786.82     2766.15     76.60 o
   4  -8   3     2086.60     2161.61     92.81 o
   5  -8   3     2270.58     2248.05     83.22 o
   6  -8   3     3145.67     3032.49    107.29 o
   7  -8   3     4856.26     4983.52    179.16 o
   8  -8   3     3765.79     3664.58     98.40 o
  -6  -7   3     2692.45     2727.66     83.30 o
  -5  -7   3     2537.65     2610.80     70.61 o
  -4  -7   3     6724.03     6881.20    195.17 o
  -3  -7   3     8972.31     8563.42    291.57 o
  -2  -7   3     7867.67     7867.26    233.07 o
  -1  -7   3     4919.37     5343.90    287.64 o
   0  -7   3     4259.49     4571.93    155.91 o
   1  -7   3     6963.89     7023.59    202.09 o
   2  -7   3     4697.54     4564.03     98.09 o
   3  -7   3     1065.53     1067.91     33.30 o
   4  -7   3     4641.55     4629.56    119.13 o
   5  -7   3      600.92      599.34     34.47 o
   6  -7   3        8.91       32.95     12.42 o
   7  -7   3      769.92      781.03     32.51 o
   8  -7   3     1026.23      990.07     56.80 o
  -7  -6   3      699.12      794.59     32.36 o
  -6  -6   3      267.13      271.58     18.55 o
  -5  -6   3      111.74      121.89     13.76 o
  -4  -6   3      463.28      453.06     21.87 o
  -3  -6   3     1238.80     1114.10     40.97 o
  -2  -6   3     1745.15     1685.36     47.05 o
  -1  -6   3     8430.98     8904.42    234.49 o
   0  -6   3     5776.20     5939.50    235.95 o
   1  -6   3     6465.50     6311.42    107.20 o
   2  -6   3    11593.57    11481.09    250.17 o
   3  -6   3    15394.53    14921.56    281.13 o
   4  -6   3     5638.99     5519.68    126.76 o
   5  -6   3     5604.16     5678.69    107.92 o
   6  -6   3     3593.08     3530.33     71.57 o
   7  -6   3     1975.90     2059.42     46.67 o
   8  -6   3      929.33      931.76     35.74 o
   9  -6   3      613.84      586.34     44.89 o
  -7  -5   3     4052.14     3949.46    103.45 o
  -6  -5   3     4958.89     5054.64    125.06 o
  -5  -5   3     3123.05     3112.61     80.38 o
  -4  -5   3     3683.22     3687.73     91.81 o
  -3  -5   3     5317.20     5335.40     88.91 o
  -2  -5   3     3973.19     3938.78     66.52 o
  -1  -5   3     3145.80     3466.83     59.94 o
   0  -5   3      511.40      660.33     22.56 o
   1  -5   3        6.99       35.44      5.16 o
   2  -5   3      979.94     1030.15     23.31 o
   3  -5   3     1184.40     1221.71     29.67 o
   4  -5   3     4208.92     4294.54     78.15 o
   5  -5   3     4512.37     4561.88     82.30 o
   6  -5   3     5884.78     5908.38    111.89 o
   7  -5   3     4504.22     4518.17     97.70 o
   8  -5   3     4043.51     4012.53     88.53 o
   9  -5   3     2510.59     2706.19     86.49 o
  -7  -4   3     1872.32     1892.46     56.89 o
  -6  -4   3     3025.26     3093.02     81.15 o
  -5  -4   3     6713.10     6352.23    150.13 o
  -4  -4   3     7088.36     6883.34    139.95 o
  -3  -4   3     7470.73     7395.30    117.81 o
  -2  -4   3    18832.98    18591.06    315.66 o
  -1  -4   3    17580.87    17860.14    286.47 o
   0  -4   3     6423.19     6515.92    121.28 o
   1  -4   3    10982.31    11265.19    189.21 o
   2  -4   3     4422.94     4437.67     73.70 o
   3  -4   3     2543.96     2615.78     46.43 o
   4  -4   3      435.52      435.10     20.38 o
   5  -4   3      489.81      485.38     15.46 o
   6  -4   3       86.71       94.43     12.50 o
   7  -4   3      509.28      486.06     23.15 o
   8  -4   3      759.72      771.80     30.83 o
   9  -4   3      529.70      524.29     34.90 o
  -8  -3   3     1572.58     1526.39     85.71 o
  -7  -3   3      708.02      709.88     36.13 o
  -6  -3   3      354.67      317.70     24.67 o
  -5  -3   3      781.59      832.86     34.40 o
  -4  -3   3       33.20       54.29      8.01 o
  -3  -3   3      368.53      366.63     12.56 o
  -2  -3   3     2963.25     2987.20     56.02 o
  -1  -3   3    10564.50    10734.45    170.04 o
   0  -3   3    18890.21    19499.23    335.11 o
   1  -3   3    20624.98    20444.68    369.35 o
   2  -3   3    15672.65    15182.50    237.44 o
   3  -3   3    17271.82    17197.45    268.76 o
   4  -3   3     4132.14     3957.64     71.22 o
   5  -3   3     8241.94     8136.49    137.80 o
   6  -3   3     8102.70     8192.74    170.40 o
   7  -3   3     5554.22     5404.20    112.44 o
   8  -3   3      902.48      891.82     33.07 o
   9  -3   3      361.30      343.97     31.37 o
  -8  -2   3     2464.33     2524.22     81.70 o
  -7  -2   3     3507.18     3620.54     84.57 o
  -6  -2   3     5542.15     5505.43    119.24 o
  -5  -2   3     5795.47     5866.63    157.56 o
  -4  -2   3     4702.65     4668.54     83.56 o
  -3  -2   3     5624.32     5738.77    104.55 o
  -2  -2   3      643.67      618.30     13.82 o
  -1  -2   3      301.57      422.26     22.08 o
   0  -2   3     1257.57     1423.73     24.95 o
   1  -2   3       16.68       30.61      7.46 o
   2  -2   3       83.89       88.90      7.96 o
   3  -2   3    11173.02    11566.08    182.02 o
   4  -2   3      593.01      567.33     12.77 o
   5  -2   3     4212.56     4200.28     73.88 o
   6  -2   3    10565.69    10320.77    189.04 o
   7  -2   3     6880.63     6941.01    162.33 o
   8  -2   3     5432.62     5376.61    137.62 o
   9  -2   3     3822.09     3903.25    113.23 o
  -8  -1   3     1584.28     1563.01     56.96 o
  -7  -1   3     1710.63     1686.20     46.24 o
  -6  -1   3     2380.10     2366.79     57.50 o
  -5  -1   3     8913.09     8804.21    202.51 o
  -4  -1   3     8747.99     8756.10    133.39 o
  -3  -1   3     6859.84     6684.79    105.61 o
  -2  -1   3    16380.67    16267.60    241.68 o
  -1  -1   3    18510.39    18115.25    316.23 o
   0  -1   3    24053.42    21833.67    416.76 o
   1  -1   3    14229.63    13598.59    194.08 o
   2  -1   3    18179.36    18650.13    289.17 o
   3  -1   3     3926.40     4212.19     68.87 o
   4  -1   3       41.27      101.11     27.13 o
   5  -1   3      469.40      539.75     12.31 o
   6  -1   3      140.85      174.28     17.03 o
   7  -1   3     1296.67     1308.04     39.04 o
   8  -1   3     1327.20     1339.72     56.81 o
   9  -1   3      974.91     1000.98     44.03 o
  -8   0   3      569.23      600.00     27.65 o
  -7   0   3      113.79      135.02     14.28 o
  -6   0   3      950.57      929.80     29.23 o
  -5   0   3     1386.21     1326.46     38.27 o
  -4   0   3      436.33      440.94     15.58 o
  -3   0   3      840.37      833.70     15.80 o
  -2   0   3     3326.78     3291.93     58.15 o
  -1   0   3    31118.14    30775.41    516.73 o
   0   0   3    13268.61    12541.40    329.83 o
   1   0   3    14970.69    14771.00    210.78 o
   2   0   3     9870.67     9974.96    171.81 o
   3   0   3    18641.39    18758.54    288.21 o
   4   0   3     4614.23     4460.27     70.27 o
   5   0   3     7003.67     7034.66    144.25 o
   6   0   3     7448.05     7425.03    153.72 o
   7   0   3     2053.89     2126.16     56.74 o
   8   0   3     1536.83     1508.58     61.19 o
   9   0   3      829.26      823.20     39.23 o
  -8   1   3     4875.85     4788.94    109.78 o
  -7   1   3     4737.27     4732.08    106.34 o
  -6   1   3     7631.36     7465.52    156.84 o
  -5   1   3     5126.68     5079.71    108.49 o
  -4   1   3     3448.89     3513.73     61.61 o
  -3   1   3     1229.49     1197.83     23.38 o
  -2   1   3     7469.65     7835.77    149.11 o
  -1   1   3    17996.78    18924.29    379.76 o
   0   1   3     8221.60     8416.94    313.55 o
   1   1   3     2779.97     2908.08     50.39 o
   2   1   3      813.32      825.64     22.09 o
   3   1   3    12174.73    12677.66    194.55 o
   4   1   3     7772.02     7811.31    158.30 o
   5   1   3     4880.00     4934.21    102.92 o
   6   1   3     4473.35     4593.67     97.65 o
   7   1   3     7506.88     7513.41    174.67 o
   8   1   3     6521.42     6742.69    205.81 o
   9   1   3     2936.77     3134.91     93.75 o
  -8   2   3     1217.36     1249.26     39.90 o
  -7   2   3     2062.48     2098.77     54.68 o
  -6   2   3     4574.47     4591.31    100.74 o
  -5   2   3     5932.60     5680.33    109.77 o
  -4   2   3    10296.81    10072.51    167.63 o
  -3   2   3     5946.33     6042.75     82.86 o
  -2   2   3    28017.89    27957.29    382.19 o
  -1   2   3    12491.63    12246.51    179.48 o
   0   2   3    14778.34    14876.76    234.99 o
   1   2   3     8859.33     8914.98    137.60 o
   2   2   3     6190.27     6316.83    117.37 o
   3   2   3     2710.51     2624.43     50.56 o
   4   2   3      805.57      831.30     18.99 o
   5   2   3      163.42      191.74     15.71 o
   6   2   3      731.16      781.43     26.41 o
   7   2   3     1954.30     1910.24     68.11 o
   8   2   3     1478.43     1487.88     59.64 o
   9   2   3     1776.61     1862.46     63.47 o
  -8   3   3     1585.70     1598.05     47.51 o
  -7   3   3       55.03       69.96     12.54 o
  -6   3   3       49.45       61.49     10.47 o
  -5   3   3       13.40       18.89      6.68 o
  -4   3   3     2457.28     2603.98     38.20 o
  -3   3   3     3094.34     3049.91     43.99 o
  -2   3   3     7766.64     7904.10    120.01 o
  -1   3   3     5125.63     5058.34     79.47 o
   0   3   3    13028.29    13053.56    287.59 o
   1   3   3    25136.20    23735.97    392.04 o
   2   3   3    16856.13    16588.28    317.56 o
   3   3   3    24726.92    24442.84    373.37 o
   4   3   3     9331.83     9191.25    152.38 o
   5   3   3     3942.83     3845.92     72.04 o
   6   3   3     4233.92     4261.80     91.47 o
   7   3   3     4599.49     4638.54    143.57 o
   8   3   3      724.68      744.05     38.39 o
   9   3   3      292.52      302.69     37.41 o
  -8   4   3     2129.09     2213.64     59.54 o
  -7   4   3     3841.92     3763.72     87.68 o
  -6   4   3     3558.19     3460.30     79.38 o
  -5   4   3     4624.95     4480.22     80.09 o
  -4   4   3     6350.64     6479.43    102.41 o
  -3   4   3     4154.91     4402.32     67.51 o
  -2   4   3     4364.33     4509.65     66.57 o
  -1   4   3      429.46      412.26      8.92 o
   0   4   3       45.01       75.24      4.64 o
   1   4   3      194.99      216.60     11.59 o
   2   4   3     3013.45     3131.46     63.04 o
   3   4   3     1842.13     1766.42     31.86 o
   4   4   3    10427.69    10647.76    175.81 o
   5   4   3     8788.71     8712.50    156.41 o
   6   4   3     8496.98     8505.93    211.68 o
   7   4   3     5182.02     5238.75    159.42 o
   8   4   3     4458.59     4618.54    124.06 o
   9   4   3     3349.50     3696.94    159.17 o
  -8   5   3      922.40      976.54     50.34 o
  -7   5   3     3733.37     3790.45     88.39 o
  -6   5   3     5192.63     4975.43     96.60 o
  -5   5   3    10635.97    10331.56    193.95 o
  -4   5   3    13926.76    13729.54    198.20 o
  -3   5   3     9130.67     8919.44    127.59 o
  -2   5   3     9907.59     9669.20    137.51 o
  -1   5   3     9334.16     9019.12    137.93 o
   0   5   3    22822.56    22384.74    381.34 o
   1   5   3     9421.16     9812.98    202.59 o
   2   5   3     3143.50     3240.59     62.49 o
   3   5   3      738.03      745.05     17.62 o
   4   5   3       36.19       60.44      6.28 o
   5   5   3       90.39      109.96      9.29 o
   6   5   3      417.28      440.40     29.51 o
   7   5   3      382.56      363.64     23.37 o
   8   5   3       88.42       98.24     25.51 o
   9   5   3     1588.61     1722.97     86.39 o
  -8   6   3      851.08      841.86     37.60 o
  -7   6   3       84.03       76.04     13.38 o
  -6   6   3        6.79       27.15      8.34 o
  -5   6   3     1480.81     1502.59     30.63 o
  -4   6   3      621.39      629.78     15.19 o
  -3   6   3     1052.33     1010.40     19.74 o
  -2   6   3     1999.99     1969.74     32.35 o
  -1   6   3    11162.96    11385.76    214.66 o
   0   6   3    16326.88    15946.36    302.53 o
   1   6   3    16759.61    16422.43    329.79 o
   2   6   3    10856.39    10658.45    197.04 o
   3   6   3     9115.31     9051.00    167.98 o
   4   6   3     9973.43     9985.84    197.37 o
   5   6   3     6264.20     6375.50    128.32 o
   6   6   3     6302.90     6290.00    185.73 o
   7   6   3     3809.50     3829.65    102.37 o
   8   6   3     1020.52     1006.89     56.33 o
  -8   7   3     3749.26     3728.67    100.74 o
  -7   7   3     3993.34     3862.54     79.89 o
  -6   7   3     2922.86     2896.14     69.77 o
  -5   7   3     6244.60     6189.33    102.52 o
  -4   7   3     2557.48     2593.90     48.82 o
  -3   7   3      726.93      758.58     16.91 o
  -2   7   3      245.76      254.31     11.17 o
  -1   7   3       41.79       66.68      5.43 o
   0   7   3       26.53       77.43      8.47 o
   1   7   3      736.37      755.36     21.82 o
   2   7   3     4109.96     4223.64     92.71 o
   3   7   3     4723.52     4865.80     89.62 o
   4   7   3     6190.69     6231.65    108.69 o
   5   7   3     6906.02     6887.22    186.42 o
   6   7   3     4364.61     4348.19    131.86 o
   7   7   3     4054.70     3994.23    106.56 o
   8   7   3     3260.52     3402.93    113.47 o
  -8   8   3     1043.11     1031.32     45.78 o
  -7   8   3     1750.14     1812.01     48.26 o
  -6   8   3     5692.35     5522.90    119.46 o
  -5   8   3     1844.21     1821.56     39.59 o
  -4   8   3     8080.60     8256.26    139.06 o
  -3   8   3    11538.69    11551.52    174.24 o
  -2   8   3     9060.21     8933.83    135.23 o
  -1   8   3     4533.11     4387.37     86.83 o
   0   8   3    11473.81    11787.92    268.37 o
   1   8   3     4849.16     4970.50    124.84 o
   2   8   3     5855.20     5878.33    156.68 o
   3   8   3      419.62      455.49     17.30 o
   4   8   3      156.36      158.30     17.52 o
   5   8   3       45.22       62.73     12.58 o
   6   8   3      142.10      156.86     14.02 o
   7   8   3     1044.70     1101.41     38.58 o
   8   8   3     1277.14     1370.81     47.14 o
  -7   9   3      385.85      353.71     36.73 o
  -6   9   3      143.16      164.35     17.56 o
  -5   9   3       25.01       30.45     12.00 o
  -4   9   3      611.21      612.47     26.69 o
  -3   9   3     3252.31     3273.46     67.41 o
  -2   9   3     4662.98     4779.04     93.03 o
  -1   9   3     5191.08     4952.19    109.62 o
   0   9   3     6034.26     6318.13    180.45 o
   1   9   3     7494.77     7547.72    226.02 o
   2   9   3     9927.76     9343.44    275.21 o
   3   9   3     7562.24     7406.14    254.74 o
   4   9   3     8370.56     8434.81    268.13 o
   5   9   3     4678.32     4760.32    143.33 o
   6   9   3      870.38      868.63     41.49 o
   7   9   3     1093.73     1061.13     48.29 o
  -7  10   3     5499.19     5598.53    179.23 o
  -6  10   3     3451.08     3368.96    137.91 o
  -5  10   3     3763.98     3820.35    100.29 o
  -4  10   3     3434.78     3592.33     93.82 o
  -3  10   3     1323.80     1326.40     34.32 o
  -2  10   3       78.24      104.08     10.36 o
  -1  10   3      295.89      277.98     25.32 o
   0  10   3        6.90      103.46     30.61 o
   1  10   3      533.35      487.87     28.56 o
   2  10   3     8953.40     8837.96    338.06 o
   3  10   3      455.03      501.31     32.65 o
   5  10   3     5161.80     5065.52    194.54 o
   6  10   3     4716.41     4554.00    174.13 o
   7  10   3     2706.51     2657.58    104.07 o
  -7  11   3     2350.20     2409.25     72.79 o
  -6  11   3     6173.27     6261.63    157.38 o
  -5  11   3     4346.31     4166.35    137.70 o
  -4  11   3     3063.71     3229.74    191.82 o
  -3  11   3     5213.74     5438.23    116.56 o
  -2  11   3     5426.48     5454.92    115.21 o
  -1  11   3     4705.95     4803.34    179.58 o
   0  11   3     4961.97     4904.99    201.34 o
   1  11   3     4714.74     4431.56    181.62 o
   2  11   3     2527.63     2357.60    104.07 o
   3  11   3      555.02      540.09     36.73 o
   4  11   3      193.61      178.89     21.09 o
   5  11   3       24.87       38.09     14.96 o
   6  11   3      289.85      263.24     21.77 o
  -6  12   3       13.98       26.77     16.58 o
  -5  12   3      155.27      197.74     20.80 o
  -4  12   3      411.28      433.67     28.77 o
  -3  12   3     2952.84     2915.20     92.58 o
  -2  12   3     3630.01     3871.07    172.77 o
  -1  12   3     5251.53     5235.88    154.15 o
   0  12   3     6587.55     6470.83    261.88 o
   1  12   3     8090.60     8139.38    319.70 o
   2  12   3     8628.54     8629.13    334.66 o
   3  12   3     4750.66     4657.39    187.06 o
   4  12   3     4007.66     3861.55    156.45 o
   5  12   3     4864.52     4624.06    181.62 o
   6  12   3      941.15      820.33     42.85 o
  -5  13   3     2236.07     2324.65     70.37 o
  -4  13   3      983.64      939.22     38.03 o
  -3  13   3     1478.51     1512.92     73.46 o
  -2  13   3       45.86       61.40     15.65 o
  -1  13   3      768.81      725.78     56.46 o
   0  13   3        8.68        8.84     21.09 o
   1  13   3      192.91      176.85     30.61 o
   2  13   3     1363.34     1337.29     72.10 o
   3  13   3     2647.46     2508.61    112.23 o
   4  13   3     3875.19     3574.50    148.29 o
  -4  14   3     3243.88     3341.63    135.42 o
  -3  14   3     5498.17     4987.29    204.74 o
  -2  14   3     3780.02     3770.75    118.03 o
  -1  14   3     2710.37     2427.67    122.44 o
   0  14   3     2375.69     2305.91    113.59 o
   1  14   3     1638.81     1588.97     85.03 o
   2  14   3     1503.81     1474.01     78.90 o
   3  14   3       72.39       60.54     23.81 o
   4  14   3        7.66       25.85     20.41 o
  -3  15   3     2012.61     1994.53     71.28 o
  -2  15   3     1386.60     1318.24     73.46 o
  -1  15   3     2477.78     2458.96    125.84 o
   0  15   3     4380.32     4451.29    195.22 o
   1  15   3     4182.25     4368.98    189.78 o
   2  15   3     2775.79     2545.34    121.08 o
  -1 -12   4     3979.30     4109.82    179.58 o
   0 -12   4     4376.72     4224.10    187.06 o
   1 -12   4     4676.12     4514.55    199.98 o
   2 -12   4     2202.07     2199.80    118.36 o
   3 -12   4     1749.38     1850.17    107.47 o
   4 -12   4     2289.73     2349.44    114.96 o
  -3 -11   4      385.64      397.24     40.13 o
  -2 -11   4      480.05      495.87     46.25 o
  -1 -11   4      317.72      310.86     39.45 o
   0 -11   4     2024.76     2021.58    103.39 o
   1 -11   4     2417.78     2445.35    121.76 o
   2 -11   4     4569.12     4615.90    203.38 o
   3 -11   4     5419.42     5467.50    165.63 o
   5 -11   4     4641.87     4586.44    155.57 o
   6 -11   4     2486.32     2331.38     74.17 o
  -4 -10   4     6717.01     7137.43    293.85 o
  -3 -10   4     3322.98     3206.51    138.08 o
  -2 -10   4     1626.80     1639.30     83.67 o
  -1 -10   4      447.50      465.26     44.21 o
   0 -10   4     1260.02     1296.48     74.82 o
   1 -10   4       99.19      161.21     31.97 o
   2 -10   4       23.13       18.37     24.49 o
   3 -10   4      125.48      115.32     18.95 o
   4 -10   4     1039.87     1059.68     50.36 o
   5 -10   4     2687.56     2685.86     99.82 o
   6 -10   4     2195.53     2111.85     67.72 o
  -4  -9   4     2800.51     3041.58     96.64 o
  -3  -9   4     3392.88     3435.98    117.68 o
  -2  -9   4     6673.53     6857.19    270.72 o
  -1  -9   4     3989.23     3883.99    164.61 o
   0  -9   4     8253.89     8120.33    321.74 o
   1  -9   4    11017.95    11016.67    429.89 o
   2  -9   4     6277.82     6362.17    186.61 o
   3  -9   4     3876.11     3925.49    176.17 o
   4  -9   4     1501.69     1561.80     52.30 o
   5  -9   4      514.08      507.10     37.24 o
   6  -9   4       11.59        8.83     15.25 o
   7  -9   4       10.11       32.30     16.96 o
  -5  -8   4       81.84       96.82     18.45 o
  -4  -8   4      154.43      190.98     21.22 o
  -3  -8   4      603.87      693.19     35.71 o
  -2  -8   4     1738.91     1718.05     61.21 o
  -1  -8   4     2321.07     2419.92     87.74 o
   0  -8   4     8304.27     8652.41    444.86 o
   1  -8   4     8591.19     8342.08    329.90 o
   2  -8   4     6892.89     6732.96    197.80 o
   3  -8   4     2401.59     2477.01     84.89 o
   4  -8   4     5314.41     5282.32    141.45 o
   5  -8   4     6653.43     6559.10    208.64 o
   6  -8   4     5001.22     5122.93    170.97 o
   7  -8   4     1998.95     1945.34     61.17 o
   8  -8   4     2983.95     2922.52     83.32 o
  -6  -7   4     5198.65     5263.60    150.22 o
  -5  -7   4     5762.11     6032.26    169.40 o
  -4  -7   4     2120.31     2143.87     69.92 o
  -3  -7   4     4278.35     4099.58    461.86 o
  -2  -7   4     1500.97     1526.15     48.28 o
  -1  -7   4      468.24      463.42     27.92 o
   0  -7   4      838.17      873.69     90.65 o
   1  -7   4      538.55      564.60     32.31 o
   2  -7   4      218.90      287.35     26.04 o
   3  -7   4     2240.66     2167.24     76.84 o
   4  -7   4     1496.27     1584.89     68.30 o
   5  -7   4     2681.59     2829.75    100.09 o
   6  -7   4     5433.88     5271.02    137.74 o
   7  -7   4     4186.36     4151.32    120.57 o
   8  -7   4     3244.58     3222.30    128.90 o
  -6  -6   4     1175.97     1204.95     42.11 o
  -5  -6   4     3383.74     3288.40    112.16 o
  -4  -6   4     4879.15     4974.83    171.66 o
  -3  -6   4     6515.32     6484.05    197.39 o
  -2  -6   4     7890.24     7703.66    320.35 o
  -1  -6   4     7962.96     8429.53    260.80 o
   0  -6   4     8565.37     9248.25    311.33 o
   1  -6   4     4310.48     4333.63     83.27 o
   2  -6   4     7399.79     7541.16    141.37 o
   3  -6   4     4195.52     4234.42     87.04 o
   4  -6   4     1731.95     1763.54     48.56 o
   5  -6   4      385.22      398.06     23.12 o
   6  -6   4        7.93       13.08      9.97 o
   7  -6   4        0.97       22.17     11.21 o
   8  -6   4      238.52      243.70     31.97 o
  -7  -5   4     1200.64     1182.73     47.56 o
  -6  -5   4     1197.04     1196.00     41.51 o
  -5  -5   4      448.28      470.98     23.88 o
  -4  -5   4        0.45       26.42     10.94 o
  -3  -5   4      243.03      288.14     36.49 o
  -2  -5   4     1514.64     1514.98     57.02 o
  -1  -5   4     5349.49     5632.83    138.13 o
   0  -5   4     2020.99     2052.53     66.21 o
   1  -5   4     3644.96     3777.10    110.99 o
   2  -5   4    12173.55    11928.74    219.35 o
   3  -5   4    15497.30    15282.02    286.74 o
   4  -5   4    10459.51    10426.39    178.95 o
   5  -5   4     6445.29     6511.53    140.59 o
   6  -5   4     4996.47     4866.14     94.42 o
   7  -5   4     2483.68     2519.81     60.13 o
   8  -5   4     1159.29     1211.86     41.14 o
   9  -5   4      751.02      759.61     46.97 o
  -7  -4   4     3795.67     3823.45    100.99 o
  -6  -4   4     5833.81     5864.51    151.41 o
  -5  -4   4     4384.59     4386.73    109.14 o
  -4  -4   4     6160.58     5886.66    179.61 o
  -3  -4   4     5323.02     5107.81    116.10 o
  -2  -4   4     4296.56     4432.84     73.82 o
  -1  -4   4     3195.18     3398.54     58.91 o
   0  -4   4      491.07      508.97     22.54 o
   1  -4   4        1.81        8.34      5.85 o
   2  -4   4       26.34       33.57      5.52 o
   3  -4   4      767.98      803.88     20.29 o
   4  -4   4     2856.99     2913.20     61.55 o
   5  -4   4     1631.30     1656.83     34.86 o
   6  -4   4     4041.12     4032.80     78.81 o
   7  -4   4     5155.02     5113.98    124.59 o
   8  -4   4     3432.34     3402.65     76.26 o
   9  -4   4     3325.13     3382.19    120.28 o
  -7  -3   4      368.50      412.40     36.73 o
  -6  -3   4     2343.70     2225.24     83.98 o
  -5  -3   4     5572.11     5315.95    166.36 o
  -4  -3   4    11370.54    10733.63    310.67 o
  -3  -3   4     8629.13     8543.49    128.52 o
  -2  -3   4    13474.87    13636.21    211.20 o
  -1  -3   4    17553.79    17526.13    345.36 o
   0  -3   4    22876.38    24283.47    587.96 o
   1  -3   4     9526.63     9185.30    154.86 o
   2  -3   4     7273.34     7194.74    127.69 o
   3  -3   4     5982.90     6040.48     98.94 o
   4  -3   4     2711.58     2763.14     52.33 o
   5  -3   4      695.89      704.59     18.74 o
   6  -3   4      160.94      177.06     10.84 o
   7  -3   4       85.24      113.64     14.43 o
   8  -3   4      221.23      279.27     28.86 o
   9  -3   4      651.42      685.60     45.22 o
  -8  -2   4     1273.09     1263.83     75.50 o
  -7  -2   4      321.26      352.33     23.65 o
  -6  -2   4      136.68      167.14     15.74 o
  -5  -2   4      694.33      657.24     25.22 o
  -4  -2   4     1233.85     1249.56     37.51 o
  -3  -2   4      532.98      570.80     14.32 o
  -2  -2   4     4253.39     4639.22     77.42 o
  -1  -2   4     8843.12     9633.88    219.64 o
   0  -2   4     6266.23     6539.63    102.13 o
   1  -2   4     6974.73     6673.46    106.61 o
   2  -2   4    16350.06    16003.84    249.95 o
   3  -2   4     5174.60     4881.28     80.39 o
   4  -2   4    17586.64    17107.52    285.84 o
   5  -2   4     9469.17     9481.50    159.80 o
   6  -2   4    12579.93    12736.10    258.50 o
   7  -2   4     7368.65     7083.73    143.92 o
   8  -2   4     1721.87     1863.15     81.63 o
   9  -2   4      775.51      810.77     47.26 o
  -8  -1   4     1541.35     1655.06     60.77 o
  -7  -1   4     2965.64     2985.80     94.20 o
  -6  -1   4     4625.69     4423.99    110.47 o
  -5  -1   4    11896.35    11231.48    257.30 o
  -4  -1   4     3907.45     3651.07     89.65 o
  -3  -1   4     6594.76     6396.08    101.95 o
  -2  -1   4     5612.66     5658.34     90.34 o
  -1  -1   4      253.85      263.24      9.72 o
   0  -1   4      244.77      298.42     10.04 o
   1  -1   4      288.38      303.37      9.24 o
   2  -1   4      777.47      915.02     18.72 o
   3  -1   4     1637.74     1721.98     34.49 o
   4  -1   4    20572.23    21498.50    331.17 o
   5  -1   4     7463.87     7589.05    128.37 o
   6  -1   4     7357.30     7396.37    136.54 o
   7  -1   4     3994.28     4088.90    100.13 o
   8  -1   4     3888.10     3779.36    138.76 o
   9  -1   4     2919.10     3135.63    131.62 o
  -8   0   4      834.27      809.32     48.63 o
  -7   0   4      889.53      964.58     36.43 o
  -6   0   4     1969.70     2015.51     51.90 o
  -5   0   4     4693.34     4467.02    108.71 o
  -4   0   4     6665.06     6565.49    136.69 o
  -3   0   4     9639.06     9727.24    162.15 o
  -2   0   4     9366.17     9500.27    168.58 o
  -1   0   4    18248.11    17995.27    262.71 o
   0   0   4     8572.15     8240.23    122.24 o
   1   0   4     6834.67     6604.36     96.40 o
   2   0   4    10850.15    10669.35    200.48 o
   3   0   4     6085.27     6318.01    111.32 o
   4   0   4      324.97      320.99     14.12 o
   5   0   4     1888.49     1931.76     30.65 o
   6   0   4        4.23       26.90      7.76 o
   7   0   4        8.55       12.74     13.22 o
   8   0   4      617.18      631.80     37.18 o
   9   0   4      711.20      843.65     56.46 o
  -8   1   4     2421.11     2448.06     79.83 o
  -7   1   4      631.32      654.39     27.38 o
  -6   1   4      478.30      464.13     21.11 o
  -5   1   4      340.53      361.19     17.32 o
  -4   1   4      108.39      107.74     10.38 o
  -3   1   4      329.63      343.86      9.78 o
  -2   1   4      941.30      891.28     25.05 o
  -1   1   4    22536.13    23050.80    377.21 o
   0   1   4     8503.03     8415.15    207.54 o
   1   1   4    12048.84    11798.89    183.16 o
   2   1   4     7884.37     7854.90    136.56 o
   3   1   4    12697.03    12620.20    195.00 o
   4   1   4    11795.49    11928.77    172.89 o
   5   1   4     5914.62     6044.26    124.62 o
   6   1   4     8361.07     8450.73    172.97 o
   7   1   4     4206.84     4254.57    134.77 o
   8   1   4      620.70      675.76     37.86 o
   9   1   4      526.22      558.72     39.50 o
  -8   2   4     4029.73     3912.64    153.39 o
  -7   2   4     3756.20     3802.31     89.10 o
  -6   2   4     5367.57     5364.20    117.12 o
  -5   2   4    12274.97    11855.74    240.76 o
  -4   2   4     5207.69     5173.13     95.81 o
  -3   2   4     4500.28     4524.03     76.52 o
  -2   2   4     4128.60     4208.88     72.44 o
  -1   2   4    13450.96    13781.72    221.14 o
   0   2   4       33.25       40.91      4.68 o
   1   2   4      201.23      231.10      6.07 o
   2   2   4      202.95      188.98      6.98 o
   3   2   4     1768.48     1754.43     27.45 o
   4   2   4     1961.08     2004.90     40.69 o
   5   2   4     4596.77     4711.02    103.94 o
   6   2   4     3397.60     3517.29     76.70 o
   7   2   4     7931.02     7970.94    239.09 o
   8   2   4     6078.90     6223.20    270.72 o
   9   2   4     3410.63     3563.23    120.80 o
  -8   3   4     1829.41     1858.05     65.14 o
  -7   3   4     2414.48     2432.10     62.16 o
  -6   3   4     4318.99     4204.05     94.33 o
  -5   3   4     2692.75     2600.57     61.12 o
  -4   3   4    12023.76    11848.63    210.84 o
  -3   3   4    17108.16    16982.55    240.13 o
  -2   3   4     9923.50     9834.16    145.56 o
  -1   3   4    24566.61    23032.58    449.01 o
   0   3   4    19352.40    18627.23    361.15 o
   1   3   4     7853.74     7858.28    122.89 o
   2   3   4     8106.67     8425.27    145.65 o
   3   3   4     3193.43     3124.29     72.95 o
   4   3   4     4277.82     4419.72     75.73 o
   5   3   4     1662.89     1748.73     52.57 o
   6   3   4      232.22      283.88     25.76 o
   7   3   4      292.60      290.19     23.53 o
   8   3   4     1102.84     1116.39     49.99 o
   9   3   4      768.52      830.39     43.93 o
  -8   4   4      381.56      399.26     28.54 o
  -7   4   4      764.31      716.65     30.76 o
  -6   4   4      965.69      973.17     39.08 o
  -5   4   4      468.43      516.99     22.48 o
  -4   4   4      130.94      125.74      6.29 o
  -3   4   4     1224.64     1227.76     23.06 o
  -2   4   4     5018.67     5088.54     72.61 o
  -1   4   4    14877.57    15093.27    205.29 o
   0   4   4    15872.56    15870.10    262.06 o
   1   4   4    10609.10    10332.47    142.77 o
   2   4   4    12184.97    11450.12    333.44 o
   3   4   4    27434.38    27068.23    494.44 o
   4   4   4    23842.67    22983.23    401.19 o
   5   4   4     8988.02     8780.58    178.98 o
   6   4   4     3611.88     3477.99     93.04 o
   7   4   4     4981.47     4968.27    153.00 o
   8   4   4     1382.71     1485.33     59.30 o
   9   4   4      390.96      374.11     41.49 o
  -8   5   4     3398.67     3386.38     92.68 o
  -7   5   4     6057.73     5971.71    146.90 o
  -6   5   4     5349.99     5375.28    168.28 o
  -5   5   4     4034.90     3924.82     84.62 o
  -4   5   4     4173.23     4229.49     68.71 o
  -3   5   4     2529.49     2432.92     38.72 o
  -2   5   4     3240.68     3153.53     45.50 o
  -1   5   4      505.40      523.23     13.29 o
   0   5   4     1373.22     1550.95     24.84 o
   1   5   4      202.37      209.83     14.66 o
   2   5   4     4286.41     4526.11     90.53 o
   3   5   4     2513.22     2544.29     51.19 o
   4   5   4     3961.45     3959.53     72.72 o
   5   5   4     4217.95     4159.00    107.63 o
   6   5   4     5021.61     5002.03    151.05 o
   7   5   4     4249.74     4273.01    133.61 o
   8   5   4     4264.52     4689.41    148.34 o
   9   5   4     3654.87     3950.65    168.69 o
  -8   6   4      436.34      503.61     30.22 o
  -7   6   4     1376.85     1404.90     50.57 o
  -6   6   4     2917.12     2877.05     65.75 o
  -5   6   4     4189.64     4123.34    102.45 o
  -4   6   4     5613.69     5546.38     89.31 o
  -3   6   4     8147.24     8156.49    118.29 o
  -2   6   4    11205.73    10861.56    154.27 o
  -1   6   4    17555.81    17733.70    262.12 o
   0   6   4     8729.47     8496.06    129.46 o
   1   6   4    10377.79    10407.93    244.21 o
   2   6   4     4157.43     4213.20     95.83 o
   3   6   4     2923.54     2876.10     62.49 o
   4   6   4      917.22      996.33     22.64 o
   5   6   4      347.63      350.58     18.63 o
   6   6   4        0.21        8.16     17.01 o
   7   6   4      312.55      329.68     24.68 o
   8   6   4     2256.38     2255.57    128.56 o
  -8   7   4      939.68      978.19     40.57 o
  -7   7   4      338.53      347.80     24.13 o
  -6   7   4      356.75      379.97     19.30 o
  -5   7   4      325.32      332.62     20.41 o
  -4   7   4       56.24       75.15      8.16 o
  -3   7   4      422.17      430.29     13.70 o
  -2   7   4     1376.36     1383.72     25.07 o
  -1   7   4     5367.88     5637.62    103.49 o
   0   7   4     8556.19     8489.86    134.03 o
   1   7   4    11563.24    11747.26    232.84 o
   2   7   4     9678.63     9842.90    200.60 o
   3   7   4     9501.75     9231.18    171.44 o
   4   7   4     2788.34     2581.07    109.90 o
   5   7   4     5787.96     6172.10    379.22 o
   6   7   4     8239.57     8221.01    375.48 o
   7   7   4     2266.92     2239.93    122.44 o
   8   7   4      860.12      924.13     53.46 o
  -7   8   4     3271.36     3292.65     76.63 o
  -6   8   4     2662.89     2656.97     64.27 o
  -5   8   4     8164.90     8358.98    156.59 o
  -4   8   4     5820.34     5942.21    102.21 o
  -3   8   4     4029.70     4029.42     65.80 o
  -2   8   4     1485.35     1513.03     28.55 o
  -1   8   4     1904.52     2004.94     39.17 o
   0   8   4       53.27       34.45      8.44 o
   1   8   4      552.76      535.42     20.02 o
   2   8   4      108.81      118.63      8.63 o
   3   8   4     2897.42     2989.84     66.59 o
   4   8   4     2477.74     2570.82     65.03 o
   5   8   4     5773.75     5671.58    261.88 o
   6   8   4     3469.01     3586.73    112.08 o
   7   8   4     4620.28     4641.56    143.12 o
   8   8   4     4001.16     4052.04    110.90 o
  -7   9   4     1494.28     1523.67     77.54 o
  -6   9   4     2799.79     2822.11     77.50 o
  -5   9   4     3515.49     3656.26     95.17 o
  -4   9   4     4687.29     4695.06    105.53 o
  -3   9   4     6011.01     6127.05    117.30 o
  -2   9   4    11957.88    11926.67    218.03 o
  -1   9   4    12529.74    12519.56    226.50 o
   0   9   4     8282.24     7980.89    169.00 o
   1   9   4     6842.32     6757.24    168.53 o
   2   9   4     5400.12     5458.60    136.73 o
   3   9   4     2126.45     2159.13     59.85 o
   4   9   4      880.12      887.50     34.27 o
   5   9   4      138.27       97.90     35.71 o
   6   9   4       29.79       28.64     12.05 o
   7   9   4      133.56      167.94     18.90 o
   8   9   4      530.11      568.65     37.41 o
  -7  10   4      519.24      555.85     35.30 o
  -6  10   4      712.30      689.01     32.15 o
  -5  10   4      429.22      430.21     24.31 o
  -4  10   4       82.73       91.99     12.76 o
  -3  10   4     3091.21     3129.71     65.79 o
  -2  10   4     4984.58     5227.29    101.01 o
  -1  10   4     5131.40     5120.58     98.53 o
   0  10   4     9600.28     9209.49    222.20 o
   1  10   4     8205.88     7984.75    240.22 o
   2  10   4     3462.35     3399.00    139.44 o
   3  10   4    12687.08    12462.11    469.34 o
   4  10   4     5739.77     5550.50    214.95 o
   6  10   4     3246.23     3239.84    129.24 o
   7  10   4     1645.66     1533.87     67.34 o
  -6  11   4     4753.34     4774.41    123.99 o
  -5  11   4      700.65      737.44     31.91 o
  -4  11   4      904.26      856.03     42.72 o
  -3  11   4     1354.10     1402.06     66.50 o
  -2  11   4     1508.47     1593.34     41.45 o
  -1  11   4     1610.40     1712.09     88.43 o
   0  11   4      113.96      110.87     23.13 o
   1  11   4       18.22       53.06     19.05 o
   2  11   4     2297.03     2387.53    104.75 o
   3  11   4     3416.06     3358.19    138.76 o
   4  11   4     2111.28     2085.52     89.79 o
   6  11   4     3115.78     2956.19    119.72 o
  -6  12   4     1664.92     1757.95     58.41 o
  -5  12   4     2104.16     2064.88     93.21 o
  -4  12   4     5296.15     5308.95    195.94 o
  -3  12   4     4648.34     4798.69    166.54 o
  -2  12   4     8942.95     8547.74    197.27 o
  -1  12   4     4536.22     4579.72    137.80 o
   0  12   4     5437.11     5253.25    216.99 o
   1  12   4     3620.20     3603.75    154.41 o
   2  12   4     1443.59     1512.10     75.50 o
   3  12   4      200.53      185.02     25.85 o
   4  12   4      534.59      484.99     36.05 o
   6  12   4        3.30        2.04     15.64 o
  -5  13   4       62.95       99.30     18.87 o
  -4  13   4      146.01      158.35     19.08 o
  -3  13   4      592.46      599.80     28.65 o
  -2  13   4     2133.41     2081.56    133.66 o
  -1  13   4     1934.72     2003.02     74.82 o
   0  13   4     3448.91     3738.43    164.61 o
   1  13   4     4847.22     4925.39    204.74 o
   2  13   4     6772.19     6503.48    259.84 o
   3  13   4     5531.97     5333.52    214.95 o
   4  13   4     3867.33     3737.75    155.09 o
  -4  14   4     1939.12     1953.16    108.29 o
  -3  14   4     1156.78     1071.90     46.63 o
  -2  14   4      931.47      914.19     49.54 o
  -1  14   4       65.86       82.31     31.97 o
   0  14   4       11.08       -6.12     22.45 o
   1  14   4      500.56      488.39     47.61 o
   2  14   4      395.08      327.18     37.41 o
   3  14   4      856.47      764.55     52.38 o
   4  14   4     2399.73     2132.46     99.31 o
  -3  15   4     3108.94     3188.91    102.85 o
  -2  15   4     4806.66     4548.53    139.88 o
  -1  15   4     3108.72     2935.10    144.20 o
   0  15   4     3896.18     3911.20    176.17 o
   1  15   4     3536.92     3296.97    150.33 o
   2  15   4     1093.01     1043.44     65.98 o
   3  15   4     1024.51      910.80     59.86 o
  -1  16   4     2227.80     2088.11     78.81 o
   0  16   4     2343.09     2150.14    115.64 o
   0 -12   5     1265.14     1294.44     81.63 o
   1 -12   5      376.80      418.33     52.38 o
   2 -12   5       36.99       38.77     32.65 o
   3 -12   5      210.95      204.74     45.57 o
  -2 -11   5     3848.69     3728.23    163.93 o
  -1 -11   5     5920.63     5494.73    230.59 o
   0 -11   5     3855.73     3894.20    174.13 o
   1 -11   5     6791.11     6606.87    276.16 o
   2 -11   5     4125.26     4085.34    186.38 o
   3 -11   5     3262.20     3447.30    165.29 o
   4 -11   5     2256.01     2283.46    114.28 o
   5 -11   5     1811.13     1793.71    102.03 o
  -3 -10   5       76.66      112.23     27.21 o
  -2 -10   5      681.21      634.63     50.34 o
  -1 -10   5      410.19      429.89     44.89 o
   0 -10   5     1157.48     1220.98     74.14 o
   1 -10   5     3643.03     3654.76    165.97 o
   2 -10   5     3259.65     3462.94    161.21 o
   3 -10   5     3764.03     3774.76    172.77 o
   4 -10   5     5329.69     5051.91    225.15 o
   5 -10   5     5834.00     5837.83    191.28 o
   6 -10   5     2666.17     2747.96    246.58 o
  -4  -9   5     3491.24     3537.77    165.29 o
  -3  -9   5     4062.70     4093.13    125.10 o
  -2  -9   5     4474.26     4369.66    182.98 o
  -1  -9   5     2278.17     2320.19    110.19 o
   0  -9   5     2445.30     2432.43    116.32 o
   1  -9   5      698.59      726.46     54.42 o
   2  -9   5        2.64        2.04     23.13 o
   3  -9   5      404.59      395.30     29.58 o
   4  -9   5     1134.40     1082.98     50.81 o
   5  -9   5     1844.18     1820.58     74.46 o
   6  -9   5     2193.99     2217.02     88.25 o
   7  -9   5     1996.02     1963.44     64.51 o
  -5  -8   5     2305.65     2456.91    125.84 o
  -4  -8   5     2398.12     2619.48    130.60 o
  -3  -8   5     3422.65     3499.07    108.50 o
  -2  -8   5     5660.79     5656.38    163.48 o
  -1  -8   5     7296.76     7306.13    289.77 o
   0  -8   5     7774.21     8275.42    327.18 o
   1  -8   5     7300.04     7350.34    295.89 o
   2  -8   5     1490.54     1566.63     75.84 o
   3  -8   5     3518.52     3677.89    165.97 o
   4  -8   5     1987.48     1990.79     62.21 o
   5  -8   5     1246.54     1305.01     59.01 o
   6  -8   5      722.31      766.67     44.88 o
   7  -8   5      382.96      397.90     27.84 o
  -5  -7   5      468.00      532.80     32.80 o
  -4  -7   5      100.75      142.16     36.05 o
  -3  -7   5      182.86      194.63     32.99 o
  -2  -7   5      301.09      298.99     24.97 o
  -1  -7   5      968.63      987.05     37.89 o
   0  -7   5     1343.39     1378.96    111.89 o
   1  -7   5     4116.69     4303.28    132.59 o
   2  -7   5     9350.62     9007.94    310.25 o
   3  -7   5     3400.87     3299.05    110.58 o
   4  -7   5     6435.24     6463.82    162.29 o
   5  -7   5     6087.99     6264.05    199.79 o
   6  -7   5     6759.07     6993.43    172.36 o
   7  -7   5     3220.09     3222.02    108.89 o
   8  -7   5     2336.43     2431.37     71.13 o
  -6  -6   5     3207.15     3098.20     85.97 o
  -5  -6   5     5553.47     5838.18    144.47 o
  -4  -6   5     5179.12     5185.23    166.87 o
  -3  -6   5     5219.56     5124.71    127.16 o
  -2  -6   5     3518.03     3597.87     93.34 o
  -1  -6   5     1862.44     1937.30     51.21 o
   0  -6   5     2749.37     3018.85    106.21 o
   1  -6   5     1509.81     1634.98     50.28 o
   2  -6   5      189.05      228.63     27.78 o
   3  -6   5      533.94      525.65     20.03 o
   4  -6   5      543.23      600.31     23.62 o
   5  -6   5     1493.86     1495.33     49.68 o
   6  -6   5     1883.36     1916.46     50.78 o
   7  -6   5     2685.45     2717.55     75.50 o
   8  -6   5     2667.62     2593.02     86.00 o
  -6  -5   5      694.17      682.01     32.52 o
  -5  -5   5     3039.19     2950.84    106.04 o
  -4  -5   5     3829.29     3798.69    127.15 o
  -3  -5   5     6727.79     6704.65    160.60 o
  -2  -5   5     6972.03     6859.01    204.41 o
  -1  -5   5     9681.32    10134.55    199.87 o
   0  -5   5    12772.05    13723.41    513.95 o
   1  -5   5    15258.50    15738.24    283.52 o
   2  -5   5     6121.91     6121.02    116.20 o
   3  -5   5     8164.30     8144.05    158.38 o
   4  -5   5     2568.52     2645.53     59.06 o
   5  -5   5     1782.20     1743.07     54.69 o
   6  -5   5      113.62      126.49     13.19 o
   7  -5   5      123.11      127.50     16.88 o
   8  -5   5        7.20       28.57     27.21 o
   9  -5   5       93.11      101.27     35.71 o
  -7  -4   5     1507.71     1511.42     88.43 o
  -6  -4   5      899.15      897.00     53.74 o
  -5  -4   5      853.69      788.02     45.04 o
  -4  -4   5      241.69      237.93     27.38 o
  -3  -4   5      363.30      382.61     21.22 o
  -2  -4   5      354.62      339.77     15.63 o
  -1  -4   5     1764.09     1821.74     40.39 o
   0  -4   5     3539.77     3765.61     92.33 o
   1  -4   5     5735.03     5887.26    105.18 o
   2  -4   5     7263.58     7161.93    134.83 o
   3  -4   5    13070.39    12888.62    218.41 o
   4  -4   5     9821.64     9668.99    166.52 o
   5  -4   5    11128.65    11333.79    236.13 o
   6  -4   5     4875.38     4689.43     90.95 o
   7  -4   5     3704.15     3639.41     81.25 o
   8  -4   5     2835.10     2916.17     81.94 o
   9  -4   5     1926.14     2034.82     83.29 o
  -7  -3   5     6075.15     5997.40    243.51 o
  -6  -3   5     7685.79     7477.51    179.94 o
  -5  -3   5     4790.91     4359.57    109.79 o
  -4  -3   5     6772.35     6527.97    155.72 o
  -3  -3   5     2361.55     2439.50     65.35 o
  -2  -3   5     5793.00     5792.73    105.02 o
  -1  -3   5     7787.17     8116.77    143.35 o
   0  -3   5     1767.70     1879.75     52.19 o
   1  -3   5       60.93       77.27      7.58 o
   2  -3   5     2451.24     2612.88     46.83 o
   3  -3   5     1391.69     1436.97     30.99 o
   4  -3   5      429.56      391.68     14.20 o
   5  -3   5     5864.29     5885.60    116.91 o
   6  -3   5      603.04      620.06     19.49 o
   7  -3   5     3103.82     2974.87     77.19 o
   8  -3   5     4526.85     4372.53    113.54 o
   9  -3   5     4550.14     4431.03    150.01 o
  -7  -2   5      653.79      657.15     32.94 o
  -6  -2   5     1170.85     1197.26     44.27 o
  -5  -2   5     2782.12     2686.57     80.70 o
  -4  -2   5     3245.25     3099.18    107.22 o
  -3  -2   5     8112.06     7547.31    176.23 o
  -2  -2   5     9785.45     9733.12    174.92 o
  -1  -2   5     9926.22    10037.54    243.92 o
   0  -2   5     9465.87     9386.46    205.87 o
   1  -2   5    11167.77    10671.14    168.43 o
   2  -2   5    10580.06    10230.17    163.11 o
   3  -2   5     9969.93     9737.75    155.68 o
   4  -2   5     5180.16     5436.52     96.08 o
   5  -2   5     2787.03     2764.44     51.73 o
   6  -2   5     1342.19     1361.92     31.33 o
   7  -2   5       75.48       77.61      9.04 o
   8  -2   5      354.71      377.40     32.19 o
   9  -2   5     1082.38     1094.40     81.97 o
  -7  -1   5     2047.70     1997.68     61.20 o
  -6  -1   5     1264.99     1278.58     42.96 o
  -5  -1   5      385.59      400.30     21.29 o
  -4  -1   5      569.81      558.90     38.53 o
  -3  -1   5     1218.51     1118.07     29.30 o
  -2  -1   5     2789.70     2947.78     51.94 o
  -1  -1   5      487.23      438.47     13.67 o
   0  -1   5     3698.96     3790.39     72.64 o
   1  -1   5     8155.39     7945.98    113.19 o
   2  -1   5    22946.48    22329.14    347.13 o
   3  -1   5    11167.18    11039.84    174.92 o
   4  -1   5    12641.21    12807.33    215.18 o
   5  -1   5     8729.37     8675.92    146.44 o
   6  -1   5     2867.09     2897.54     58.39 o
   7  -1   5     2889.76     2708.49     93.74 o
   8  -1   5     3136.69     3038.55    105.65 o
   9  -1   5     1667.62     1675.58     70.99 o
  -7   0   5     4051.21     3990.72    104.60 o
  -6   0   5     4749.86     4611.73    119.30 o
  -5   0   5     6302.44     5940.38    142.52 o
  -4   0   5    11183.72    10587.38    242.77 o
  -3   0   5     3890.87     3872.09     86.72 o
  -2   0   5    14267.99    14494.04    295.45 o
  -1   0   5      378.79      335.45      8.96 o
   0   0   5     2025.88     2108.67     35.32 o
   1   0   5     3058.66     3105.66     47.23 o
   2   0   5      425.33      500.21     14.45 o
   3   0   5     1369.35     1496.61     28.30 o
   4   0   5      927.01      866.24     19.03 o
   5   0   5     4399.67     4488.95     85.46 o
   6   0   5     4699.41     4665.96     88.79 o
   7   0   5     4764.17     4524.12    143.51 o
   8   0   5     3298.63     3410.31    115.62 o
   9   0   5     3170.63     3234.42    114.72 o
  -8   1   5      276.89      279.35     26.45 o
  -7   1   5      675.26      621.10     29.55 o
  -6   1   5     1899.01     1824.37     53.73 o
  -5   1   5     5127.64     4955.59    121.26 o
  -4   1   5     7742.65     7457.02    173.95 o
  -3   1   5     9165.01     8811.87    185.14 o
  -2   1   5     7790.58     7708.06    149.77 o
  -1   1   5     9725.04     9743.87    168.05 o
   0   1   5    25071.54    24195.32    400.91 o
   1   1   5    14114.01    13661.85    191.38 o
   2   1   5     9456.33     9523.10    150.19 o
   3   1   5     9312.51     9505.42    165.76 o
   4   1   5     3131.35     3292.54     50.59 o
   5   1   5     1430.01     1368.69     26.11 o
   6   1   5       27.55       38.92     15.20 o
   7   1   5       68.35       67.56     15.98 o
   8   1   5       45.35       70.05     30.95 o
   9   1   5      231.53      230.57     27.59 o
  -8   2   5     1632.71     1714.22     63.00 o
  -7   2   5     1970.96     1929.58     65.45 o
  -6   2   5     2550.33     2473.11     77.41 o
  -5   2   5      292.97      341.52     19.08 o
  -4   2   5       26.24       49.11     10.39 o
  -3   2   5      151.80      136.30     12.90 o
  -2   2   5      600.02      595.75     21.08 o
  -1   2   5     2439.37     2400.56     75.58 o
   0   2   5    16527.19    16498.08    363.08 o
   1   2   5     7308.55     7270.37    125.36 o
   2   2   5    11637.53    11763.93    183.82 o
   3   2   5    15994.95    15850.97    265.28 o
   4   2   5    11179.10    11408.27    165.94 o
   5   2   5     8947.61     9135.18    185.30 o
   6   2   5    13485.94    13462.60    329.64 o
   7   2   5     3340.61     3145.17    104.27 o
   8   2   5     3169.07     3137.39    122.10 o
   9   2   5     1007.22     1048.77     52.30 o
  -8   3   5     4067.92     3905.40    117.96 o
  -7   3   5     5166.32     5125.38    129.53 o
  -6   3   5     4322.54     4236.11    107.15 o
  -5   3   5     7021.97     6689.83    164.98 o
  -4   3   5     4660.91     4395.56    106.36 o
  -3   3   5     4802.64     4737.99     72.30 o
  -2   3   5     2731.34     2680.82     60.09 o
  -1   3   5     4193.10     4272.33    103.55 o
   0   3   5     2588.38     2690.09     52.70 o
   1   3   5      535.73      578.58     10.91 o
   2   3   5      880.87     1031.37     35.32 o
   3   3   5     1766.92     1851.71     32.79 o
   4   3   5     3660.51     3689.48     77.76 o
   5   3   5     3684.07     3582.85     94.39 o
   6   3   5     1910.85     1952.44     68.95 o
   7   3   5     6093.29     5938.31    181.62 o
   8   3   5     5786.04     5790.32    179.80 o
   9   3   5     3736.94     3914.86    131.74 o
  -8   4   5      367.59      379.11     40.13 o
  -7   4   5      221.31      224.20     20.01 o
  -6   4   5      621.19      616.30     27.18 o
  -5   4   5     2987.45     2915.67     76.14 o
  -4   4   5     7260.50     6979.82    142.31 o
  -3   4   5    14210.20    14038.32    213.08 o
  -2   4   5    17975.51    17676.24    242.35 o
  -1   4   5    20256.71    19440.67    321.01 o
   0   4   5    12770.25    12445.19    228.68 o
   1   4   5     7360.56     6989.44     99.51 o
   2   4   5    15152.91    15449.41    287.11 o
   3   4   5     8744.35     9095.18    205.78 o
   4   4   5     2802.67     2951.31     78.15 o
   5   4   5     1023.33     1036.51     34.51 o
   6   4   5       37.31       59.31     13.40 o
   7   4   5       55.67       59.71     14.87 o
   8   4   5      599.17      597.75     35.60 o
   9   4   5      649.14      739.39     55.78 o
  -8   5   5     1937.90     1874.55     67.25 o
  -7   5   5     1273.12     1235.75     43.76 o
  -6   5   5      800.91      781.53     31.57 o
  -5   5   5      216.40      213.18     18.16 o
  -4   5   5        1.26       27.94     15.62 o
  -3   5   5     1813.17     1857.63     30.96 o
  -2   5   5     4825.43     5038.49     76.56 o
  -1   5   5     1904.33     1768.52     30.40 o
   0   5   5     4071.48     3889.27     55.90 o
   1   5   5     3109.64     2935.07     42.15 o
   2   5   5     8609.89     8449.03    130.65 o
   3   5   5    18215.67    17475.49    421.05 o
   4   5   5    11957.08    11466.80    279.03 o
   5   5   5     6699.62     6628.53    166.88 o
   6   5   5     5250.76     5429.00    164.37 o
   7   5   5     3840.65     3867.75    123.11 o
   8   5   5     2371.11     2444.80     86.89 o
   9   5   5     1676.22     1748.14     91.83 o
  -8   6   5     3491.63     3404.76    106.14 o
  -7   6   5     2717.19     2639.95     75.66 o
  -6   6   5     7689.85     7513.60    179.94 o
  -5   6   5     6037.94     5882.15    124.10 o
  -4   6   5     4714.85     4755.28     88.55 o
  -3   6   5     3490.42     3460.06     57.53 o
  -2   6   5     8835.74     8940.47    128.65 o
  -1   6   5     2133.95     2202.31     37.47 o
   0   6   5      744.30      771.29     14.80 o
   1   6   5      393.71      492.63     16.21 o
   2   6   5      305.79      347.92     14.80 o
   3   6   5      250.61      238.92     14.46 o
   4   6   5     3134.91     2960.64     79.53 o
   5   6   5     3124.19     3119.45     84.58 o
   6   6   5     5022.02     5115.75    155.74 o
   7   6   5     5373.29     5322.82    163.76 o
   8   6   5     3778.12     3867.34    125.94 o
   9   6   5     3793.07     4191.45    179.58 o
  -7   7   5      703.96      739.53     33.53 o
  -6   7   5      889.87      882.25     28.75 o
  -5   7   5     3224.23     3193.96     73.40 o
  -4   7   5     8677.20     8808.17    158.01 o
  -3   7   5     5108.49     5147.98     83.49 o
  -2   7   5     5359.65     5291.44     86.06 o
  -1   7   5    14757.12    14564.03    204.67 o
   0   7   5    12383.31    12461.35    188.93 o
   1   7   5     5006.34     4826.55     75.36 o
   2   7   5     9250.65     9475.51    204.36 o
   3   7   5     5817.34     5535.09    157.82 o
   4   7   5     2769.35     2732.70     79.91 o
   5   7   5      958.17      930.98     39.79 o
   6   7   5      160.97      170.53     27.21 o
   7   7   5       13.29       11.23     14.13 o
   8   7   5      546.59      534.90     33.99 o
  -7   8   5     1305.12     1354.08     47.81 o
  -6   8   5      545.10      508.13     26.70 o
  -5   8   5      532.19      534.77     20.24 o
  -4   8   5      381.98      394.93     33.38 o
  -3   8   5       70.27       82.29      7.49 o
  -2   8   5     1544.96     1564.52     28.47 o
  -1   8   5     4271.36     4442.78    107.45 o
   0   8   5     6555.27     6738.87    124.62 o
   1   8   5     4770.74     4779.89     84.53 o
   2   8   5    11150.44    11201.45    272.02 o
   3   8   5     7604.18     7396.89    266.26 o
   4   8   5    11680.65    11363.29    397.03 o
   5   8   5     2701.20     2703.09     87.32 o
   6   8   5     6970.69     6794.68    203.20 o
   7   8   5     3967.16     4209.13    208.14 o
   8   8   5     1604.76     1718.89    105.43 o
  -7   9   5     1813.24     1836.84     64.14 o
  -6   9   5     1584.21     1545.32     58.94 o
  -5   9   5     9194.61     9084.07    216.61 o
  -4   9   5     4387.11     4439.56    101.27 o
  -3   9   5     6258.21     6272.64    124.29 o
  -2   9   5     4695.41     4664.04     83.78 o
  -1   9   5     2183.57     2174.63     42.21 o
   0   9   5       99.87      116.33      7.52 o
   1   9   5      583.89      640.97     23.95 o
   2   9   5      884.96      892.39     31.89 o
   3   9   5      148.88      163.19     11.86 o
   4   9   5     6745.43     6847.69    201.30 o
   5   9   5     2159.18     2185.51     72.49 o
   6   9   5     3028.02     3283.37    163.93 o
   7   9   5     4409.48     4630.18    226.51 o
   8   9   5     3370.13     3618.53    101.49 o
  -7  10   5     1157.90     1099.90     65.30 o
  -6  10   5     2369.75     2324.61     67.49 o
  -5  10   5     2793.33     2787.69     87.97 o
  -4  10   5     7976.30     7586.05    183.19 o
  -3  10   5    10794.74    10916.55    229.34 o
  -2  10   5     6185.01     6242.13    119.11 o
  -1  10   5     6445.72     6390.98    120.37 o
   0  10   5     4675.11     4826.71    101.44 o
   1  10   5     6667.96     6743.36    205.37 o
   2  10   5     3074.10     3227.59    135.36 o
   3  10   5     4339.24     4146.55    167.33 o
   4  10   5     1477.46     1295.80     62.58 o
   5  10   5      923.99      894.47     47.61 o
   7  10   5       10.62       14.96     17.01 o
  -6  11   5      110.84      144.90     23.08 o
  -5  11   5      180.42      191.65     19.37 o
  -4  11   5      299.82      315.07     40.21 o
  -3  11   5      167.42      147.60     15.55 o
  -2  11   5      114.22      128.45     12.48 o
  -1  11   5     2892.24     2917.36     73.47 o
   0  11   5     5594.24     5575.77    162.07 o
   1  11   5     7183.51     7076.89    279.57 o
   2  11   5     4742.52     4494.14    182.98 o
   3  11   5     8056.22     7557.80    293.17 o
   4  11   5     8868.72     8511.45    326.50 o
   5  11   5     4971.23     4809.76    189.78 o
   7  11   5     3628.77     3518.72    141.48 o
  -6  12   5     3382.03     3473.51     96.71 o
  -5  12   5     3374.56     3329.49     92.10 o
  -4  12   5     2721.16     2754.81    141.88 o
  -3  12   5     2834.34     2876.71     97.18 o
  -2  12   5      389.23      456.63     21.18 o
  -1  12   5     1641.95     1513.45     54.81 o
   0  12   5      457.16      487.03     45.57 o
   1  12   5      502.51      452.34     41.49 o
   2  12   5      917.32     1012.83     58.50 o
   3  12   5      341.48      360.51     34.01 o
   4  12   5     1107.75     1165.20     60.54 o
   5  12   5     2597.58     2532.42    108.83 o
  -5  13   5     1420.10     1440.67     69.10 o
  -4  13   5     2969.42     3018.70     84.26 o
  -3  13   5     4416.88     4564.90    155.36 o
  -2  13   5     5773.68     5562.18    133.75 o
  -1  13   5     7213.12     6958.75    162.22 o
   0  13   5     4488.58     4352.66    187.06 o
   1  13   5     3545.33     3736.39    161.89 o
   2  13   5     3048.52     2991.56    132.64 o
   3  13   5     1614.95     1523.67     77.54 o
   4  13   5     1082.03     1046.16     58.50 o
   5  13   5      152.39      154.41     24.49 o
  -4  14   5       15.26       25.74     15.57 o
  -3  14   5      532.49      486.90     40.13 o
  -2  14   5      861.09      878.65     38.52 o
  -1  14   5     2884.86     2776.55     91.01 o
   0  14   5     2609.45     2520.17    123.12 o
   1  14   5     1952.88     1906.63     97.27 o
   2  14   5     4477.56     4494.82    190.46 o
   3  14   5     3386.36     3347.31    146.24 o
   4  14   5     5054.33     4770.99    195.90 o
  -3  15   5     1886.14     1865.13     95.91 o
  -2  15   5     1394.60     1349.81     72.37 o
  -1  15   5      379.08      336.63     50.68 o
   0  15   5       48.22       34.69     28.57 o
   1  15   5       71.04       76.18     29.93 o
   2  15   5      317.87      340.10     41.49 o
   3  15   5      413.91      391.12     41.49 o
  -1  16   5     3192.41     3019.98    101.42 o
   0  16   5     2940.05     2651.51    107.47 o
   1  16   5     4584.17     4439.72    195.90 o
   0 -11   6     1900.36     1929.75    104.75 o
   1 -11   6      635.43      601.98     59.86 o
   2 -11   6      688.44      697.21     65.98 o
   3 -11   6        4.27       63.94     36.05 o
   4 -11   6       50.33       53.06     23.13 o
  -2 -10   6     4485.78     4366.26    187.06 o
  -1 -10   6     3325.44     3422.81    155.09 o
   0 -10   6     4222.44     4057.45    180.26 o
   1 -10   6     3566.60     3624.15    166.65 o
   2 -10   6     4416.51     4371.70    196.58 o
   3 -10   6     4906.78     5255.29    232.63 o
   4 -10   6     4499.14     4335.65    198.62 o
   5 -10   6     2179.82     2066.47    113.59 o
  -3  -9   6      173.71      238.16     46.59 o
  -2  -9   6        3.90       24.49     24.49 o
  -1  -9   6      203.81      233.99     35.37 o
   0  -9   6     1541.24     1446.80     82.31 o
   1  -9   6     1395.31     1454.29     85.71 o
   2  -9   6     3693.54     4079.89    183.66 o
   3  -9   6     6683.85     6577.74    197.89 o
   4  -9   6     6599.47     6671.99    257.46 o
   5  -9   6     4488.23     4428.46    150.40 o
   6  -9   6     1700.56     1699.67     94.55 o
  -4  -8   6     5542.43     5938.22    248.96 o
  -3  -8   6     5125.91     5287.26    155.25 o
  -2  -8   6     3579.96     3758.07    116.80 o
  -1  -8   6     2539.17     2481.40    117.00 o
   0  -8   6     2082.49     2172.59    106.79 o
   1  -8   6      712.01      633.95     52.38 o
   2  -8   6      172.49      196.58     34.69 o
   3  -8   6       42.11       54.42     27.89 o
   4  -8   6      462.81      430.01     28.05 o
   5  -8   6      357.59      382.89     58.84 o
   6  -8   6     1344.44     1389.01     64.32 o
   7  -8   6     1260.12     1256.29     48.84 o
  -4  -7   6     1353.88     1531.70    101.35 o
  -3  -7   6     3749.26     3932.37    119.18 o
  -2  -7   6     4120.57     4232.67    127.42 o
  -1  -7   6     6610.72     6765.21    193.52 o
   0  -7   6     6248.38     6610.90    411.19 o
   1  -7   6     7278.68     7378.91    297.25 o
   2  -7   6     6602.00     6744.15    199.24 o
   3  -7   6     4174.11     4063.51    145.22 o
   4  -7   6     4156.57     4136.01    135.88 o
   5  -7   6     2413.08     2402.02     89.85 o
   6  -7   6     1003.64     1064.07    117.68 o
   7  -7   6      209.57      233.08     22.83 o
   8  -7   6        6.34        3.68     24.49 o
  -5  -6   6     1130.99     1097.18     72.78 o
  -4  -6   6     1112.83     1125.34     42.71 o
  -3  -6   6      404.09      413.16     25.78 o
  -2  -6   6      106.14      103.40     16.35 o
  -1  -6   6       69.32       82.55     17.87 o
   0  -6   6      800.04      889.18     50.17 o
   1  -6   6     4028.25     4255.88    117.02 o
   2  -6   6     6226.10     6492.99    169.02 o
   3  -6   6     1354.77     1328.12     46.14 o
   4  -6   6     6353.73     6405.60    141.25 o
   5  -6   6     6844.31     6776.83    280.93 o
   6  -6   6     6427.13     6482.11    207.03 o
   7  -6   6     3416.17     3375.73     91.45 o
   8  -6   6     3440.25     3427.87    139.44 o
  -6  -5   6     3406.62     3288.13    151.01 o
  -5  -5   6     4612.44     4285.63    145.26 o
  -4  -5   6     7030.69     7048.43    170.96 o
  -3  -5   6     6823.72     6890.95    166.10 o
  -2  -5   6     7118.25     7256.89    173.59 o
  -1  -5   6     2620.69     2777.31     67.88 o
   0  -5   6     2627.58     2806.29    100.73 o
   1  -5   6     1573.11     1693.23     42.89 o
   2  -5   6     1479.33     1510.99     37.82 o
   3  -5   6      156.24      180.00     13.11 o
   4  -5   6       28.50       68.09     33.01 o
   5  -5   6      916.72      922.54     36.52 o
   6  -5   6     2953.97     3068.29     88.58 o
   7  -5   6     1263.54     1263.06     37.98 o
   8  -5   6     2070.54     2185.65     84.45 o
  -6  -4   6     1325.90     1330.36     64.88 o
  -5  -4   6      852.40      873.69     36.38 o
  -4  -4   6     1649.10     1623.48     51.07 o
  -3  -4   6     5128.53     5090.52    126.37 o
  -2  -4   6     9473.77     9038.11    211.94 o
  -1  -4   6    10632.42    11175.71    242.89 o
   0  -4   6    10568.89    11375.13    321.18 o
   1  -4   6    11620.65    11851.62    241.10 o
   2  -4   6    12271.76    12223.21    221.78 o
   3  -4   6     7747.68     7461.77    146.45 o
   4  -4   6     5685.47     5748.88    115.39 o
   5  -4   6     3239.71     3204.71     89.50 o
   6  -4   6      684.54      705.92     22.90 o
   7  -4   6      568.16      562.88     21.48 o
   8  -4   6       87.11      111.93     23.03 o
   9  -4   6       42.01       63.96     24.03 o
  -6  -3   6     1071.47     1064.57     41.08 o
  -5  -3   6      828.69      805.73     33.90 o
  -4  -3   6       32.80       51.86     12.78 o
  -3  -3   6      610.78      639.22     48.22 o
  -2  -3   6     1675.12     1716.12     50.85 o
  -1  -3   6      626.19      701.31     21.04 o
   0  -3   6     2839.58     3110.44    122.85 o
   1  -3   6    10377.71    10649.32    176.24 o
   2  -3   6     7766.50     7811.09    146.33 o
   3  -3   6     5182.55     5160.75     92.67 o
   4  -3   6     5570.40     5595.36    112.00 o
   5  -3   6     6382.50     6463.57    139.94 o
   6  -3   6    10023.13     9701.77    177.66 o
   7  -3   6     2930.35     2929.50     81.39 o
   8  -3   6     4648.99     4528.89    117.99 o
   9  -3   6     3449.01     3254.51    117.96 o
  -7  -2   6     3633.53     3546.13    209.50 o
  -6  -2   6     4668.94     4475.07    130.82 o
  -5  -2   6     2322.90     2296.64     65.89 o
  -4  -2   6     4281.66     4044.80    103.20 o
  -3  -2   6    11606.06    10651.99    245.67 o
  -2  -2   6     3133.99     3058.79     69.62 o
  -1  -2   6     7571.93     7550.11    139.43 o
   0  -2   6     4232.37     4239.74    109.24 o
   1  -2   6     2448.38     2474.10     44.68 o
   2  -2   6       80.59       89.06      7.28 o
   3  -2   6      622.86      588.37     17.39 o
   4  -2   6       56.57       62.13      7.72 o
   5  -2   6      283.93      285.91     14.85 o
   6  -2   6     4700.89     4858.78     92.88 o
   7  -2   6     4644.11     4388.02    142.08 o
   8  -2   6     5941.56     5689.95    180.94 o
   9  -2   6     3629.22     3707.72    129.39 o
  -7  -1   6      113.02      127.73     21.30 o
  -6  -1   6      413.11      458.39     26.65 o
  -5  -1   6     1746.00     1684.20     51.19 o
  -4  -1   6     2107.92     2058.76     85.35 o
  -3  -1   6     6652.99     6397.30    152.59 o
  -2  -1   6     7541.00     7239.87    127.52 o
  -1  -1   6    12388.27    12216.81    209.71 o
   0  -1   6     8061.10     8309.47    135.90 o
   1  -1   6    15323.70    15113.61    243.85 o
   2  -1   6     7520.63     7317.84    130.50 o
   3  -1   6     3527.67     3471.14     59.96 o
   4  -1   6     5119.83     4951.36     88.56 o
   5  -1   6     4866.55     4709.73     82.98 o
   6  -1   6       74.63       88.47     10.69 o
   7  -1   6      365.55      364.78     18.58 o
   8  -1   6       64.21      114.28     35.03 o
   9  -1   6       39.77       69.89     22.36 o
  -7   0   6     2418.59     2469.97     81.52 o
  -6   0   6     2695.20     2760.61     76.99 o
  -5   0   6     1595.47     1619.46     76.45 o
  -4   0   6      672.69      665.39     27.24 o
  -3   0   6      730.31      751.58     27.27 o
  -2   0   6     1227.32     1271.90     35.46 o
  -1   0   6      288.49      329.25     17.55 o
   0   0   6     1173.87     1173.93     27.47 o
   1   0   6     7004.07     6840.74    112.34 o
   2   0   6     9316.73     8922.67    130.71 o
   3   0   6    11365.97    11080.73    175.41 o
   4   0   6     8932.56     8848.53    151.23 o
   5   0   6     8665.60     8689.79    147.03 o
   6   0   6     6343.77     5897.78    145.82 o
   7   0   6     4638.26     4455.01    143.32 o
   8   0   6     2792.96     2785.23     99.56 o
   9   0   6     4153.51     4208.46    142.84 o
  -7   1   6     3950.16     3886.48    116.62 o
  -6   1   6     7940.35     7780.68    201.16 o
  -5   1   6     4137.92     3915.47    117.56 o
  -4   1   6     4416.96     4220.89    104.63 o
  -3   1   6     9005.80     8480.29    196.19 o
  -2   1   6    18320.44    18320.59    365.16 o
  -1   1   6     2524.88     2436.24     55.32 o
   0   1   6     2852.65     2999.53     49.00 o
   1   1   6     2607.17     2603.48     60.08 o
   2   1   6      983.28      997.97     23.07 o
   3   1   6      225.44      258.19     19.27 o
   4   1   6      257.61      254.56      9.38 o
   5   1   6      553.76      557.19     14.40 o
   6   1   6     2705.95     2669.82    119.72 o
   7   1   6     3424.26     3304.26    110.12 o
   8   1   6     2224.36     2249.17     83.77 o
   9   1   6     3301.08     3245.73    114.76 o
  -7   2   6      455.09      501.57     29.31 o
  -6   2   6      875.76      788.73     32.42 o
  -5   2   6     4212.23     4025.42    101.87 o
  -4   2   6     8684.93     8220.55    192.18 o
  -3   2   6     6553.55     6230.78    146.70 o
  -2   2   6     6490.41     6314.75    101.50 o
  -1   2   6    22660.70    22228.28    581.31 o
   0   2   6    13989.01    13669.66    211.77 o
   1   2   6    22438.43    21687.29    308.82 o
   2   2   6    14184.30    13729.25    214.15 o
   3   2   6     8790.44     8868.43    155.73 o
   4   2   6     4279.52     4293.69     81.03 o
   5   2   6     2552.69     2580.93     52.26 o
   6   2   6     1528.67     1483.46     57.04 o
   7   2   6      377.67      365.72     28.06 o
   8   2   6       19.89       32.31     16.35 o
   9   2   6       52.06       43.65     19.70 o
  -7   3   6     1237.59     1212.96     43.94 o
  -6   3   6      235.87      246.47     19.56 o
  -5   3   6      156.71      142.05     14.82 o
  -4   3   6      106.97      118.82     13.02 o
  -3   3   6      754.69      802.00     18.60 o
  -2   3   6       75.75      103.96     13.71 o
  -1   3   6      910.64      889.48     19.39 o
   0   3   6     2624.03     2601.33     42.84 o
   1   3   6    11622.58    11503.95    205.35 o
   2   3   6    19420.40    19349.01    326.19 o
   3   3   6    12415.08    12147.71    210.37 o
   4   3   6     7159.96     7110.37    123.14 o
   5   3   6     5350.18     5326.43    136.13 o
   6   3   6    17030.76    16588.08    476.57 o
   7   3   6     7394.76     7242.49    218.44 o
   8   3   6     3692.55     3710.90    123.16 o
   9   3   6     1930.64     1922.98     77.09 o
  -7   4   6     2221.46     2176.35     66.02 o
  -6   4   6     2910.72     2891.79     79.35 o
  -5   4   6    10783.03    10262.66    238.80 o
  -4   4   6     9751.68     9509.54    191.58 o
  -3   4   6     7082.29     6971.77    132.64 o
  -2   4   6     4709.16     4726.91     72.34 o
  -1   4   6     3975.50     3967.00     74.79 o
   0   4   6     1126.61     1088.34     21.18 o
   1   4   6       42.08      136.60     13.76 o
   2   4   6      130.55      165.48      7.06 o
   3   4   6      296.17      288.13     15.10 o
   4   4   6     3538.15     3627.58     95.61 o
   5   4   6     4875.44     4816.16    125.15 o
   6   4   6     2060.65     2264.73    163.59 o
   7   4   6     4109.38     4037.38    129.73 o
   8   4   6     2874.31     3004.66    103.97 o
   9   4   6     2844.55     3048.70    141.48 o
  -7   5   6      479.34      460.77     28.19 o
  -6   5   6      779.95      752.90     35.62 o
  -5   5   6     2164.17     2132.98     60.25 o
  -4   5   6     4045.62     3958.67     85.74 o
  -3   5   6     4612.22     4612.89     85.12 o
  -2   5   6     6063.12     5956.13     93.81 o
  -1   5   6    10053.82     9633.37    148.37 o
   0   5   6    10281.48    10071.63    164.88 o
   1   5   6    15928.62    16051.83    229.89 o
   2   5   6     5855.82     5613.63     83.64 o
   3   5   6    11589.07    11784.84    220.71 o
   4   5   6     2945.19     2819.75     76.98 o
   5   5   6     1411.40     1388.68     43.90 o
   6   5   6      704.97      674.57     33.99 o
   7   5   6      452.31      440.11     30.69 o
   8   5   6        1.16       24.41     29.93 o
   9   5   6       85.33       72.78     28.57 o
  -7   6   6     2484.75     2625.13     76.31 o
  -6   6   6     1616.69     1553.90     49.96 o
  -5   6   6      928.30      902.04     27.63 o
  -4   6   6      113.09      109.12     11.02 o
  -3   6   6      154.45      164.16      8.29 o
  -2   6   6      169.78      191.58      7.54 o
  -1   6   6     1058.56     1047.11     19.35 o
   0   6   6     5279.04     5348.45     76.25 o
   1   6   6     3794.92     3815.81     62.96 o
   2   6   6     4231.25     4052.28     61.84 o
   3   6   6    12258.11    11827.43    288.74 o
   4   6   6     8185.98     8243.44    204.85 o
   5   6   6    10353.26    10268.91    253.21 o
   6   6   6     2915.81     2927.44     96.62 o
   7   6   6     3883.43     3913.86    135.70 o
   8   6   6     3333.41     3341.76    111.93 o
   9   6   6     1065.58     1154.99     72.10 o
  -7   7   6     3325.55     3279.20     91.41 o
  -6   7   6     6788.68     6672.38    141.00 o
  -5   7   6     4617.67     4530.26    114.17 o
  -4   7   6     5454.42     5296.14    102.50 o
  -3   7   6     2692.09     2715.52     50.68 o
  -2   7   6     9223.60     9499.90    137.56 o
  -1   7   6     8263.91     8205.68    115.46 o
   0   7   6     4335.26     4474.73     76.09 o
   1   7   6     1244.40     1288.36     26.90 o
   2   7   6       13.40       32.51      3.21 o
   3   7   6      285.55      265.85     16.38 o
   4   7   6     1085.40     1010.01     34.54 o
   5   7   6     1914.33     2121.05     73.12 o
   6   7   6      703.46      654.87     33.78 o
   7   7   6     4511.37     4496.73    142.43 o
   8   7   6     3554.61     3618.12    119.95 o
  -7   8   6     1387.80     1404.75     61.22 o
  -6   8   6      373.88      392.57     20.82 o
  -5   8   6     3124.62     3064.38     82.47 o
  -4   8   6     4859.63     4869.54     95.84 o
  -3   8   6     7899.83     7821.70    132.30 o
  -2   8   6     5684.08     5627.44     85.31 o
  -1   8   6     8602.78     8712.20    136.07 o
   0   8   6    11265.71    11098.92    169.67 o
   1   8   6    12584.09    12416.63    217.87 o
   2   8   6     8436.08     8609.46    195.40 o
   3   8   6     6645.79     6784.87    190.20 o
   4   8   6     3710.84     3764.07    116.80 o
   5   8   6     1111.12     1160.09     46.93 o
   6   8   6     1002.18     1010.83     64.28 o
   7   8   6       93.71       97.84     18.88 o
   8   8   6       36.13       57.33     18.96 o
  -7   9   6     1131.27     1159.08     65.98 o
  -6   9   6      689.73      729.18     47.61 o
  -5   9   6     1387.51     1357.41     48.89 o
  -4   9   6      770.18      803.41     29.19 o
  -3   9   6      901.64      925.94     29.44 o
  -2   9   6       72.57       81.93      8.79 o
  -1   9   6     1221.51     1283.87     28.44 o
   0   9   6     8879.09     9028.83    152.45 o
   1   9   6     5060.38     5264.84     98.50 o
   2   9   6    11022.66    11032.31    278.65 o
   3   9   6     8929.44     8585.28    340.39 o
   4   9   6     8561.40     8796.63    257.19 o
   5   9   6     5744.86     6186.85    185.14 o
   6   9   6     3844.23     3800.27    120.44 o
   7   9   6     4334.66     4321.68    136.66 o
   8   9   6     3103.30     3200.38    170.05 o
  -6  10   6     3030.69     3190.41    187.06 o
  -5  10   6     4696.97     4718.49    120.71 o
  -4  10   6     8290.30     8096.83    194.64 o
  -3  10   6     1452.89     1475.54     40.57 o
  -2  10   6     2010.99     2018.30     45.26 o
  -1  10   6      386.94      416.19     15.92 o
   0  10   6      669.30      688.45     25.75 o
   1  10   6       13.09       29.60      9.08 o
   2  10   6      612.98      596.65     54.42 o
   3  10   6       30.64       29.25     17.01 o
   4  10   6      660.42      704.70     44.21 o
   5  10   6     4893.58     4820.64    193.18 o
   6  10   6     1744.63     1709.37     80.26 o
  -6  11   6      981.76      951.74     38.66 o
  -5  11   6     1853.16     1870.70     57.63 o
  -4  11   6     3693.32     3659.56    110.30 o
  -3  11   6     3296.06     3243.93     98.60 o
  -2  11   6     3202.36     3286.39     68.42 o
  -1  11   6     5739.22     5878.70    112.65 o
   0  11   6    11622.51    11413.05    254.81 o
   1  11   6     8239.95     8407.80    247.60 o
   2  11   6     3426.08     3490.15    147.61 o
   3  11   6     6173.21     6034.81    239.43 o
   4  11   6     1847.97     1690.32     80.26 o
   5  11   6       91.08       94.55     21.09 o
   6  11   6       60.03       71.42     19.73 o
  -5  12   6      246.84      255.42     22.06 o
  -4  12   6       84.23      100.61     16.22 o
  -3  12   6       44.33       52.38     13.66 o
  -2  12   6      473.65      458.41     21.31 o
  -1  12   6      414.88      417.49     21.07 o
   0  12   6     3010.98     2838.56     70.86 o
   1  12   6     3022.48     3125.23     93.70 o
   2  12   6     4078.58     4192.13    175.49 o
   3  12   6     3762.16     3820.05    159.85 o
   4  12   6     5112.63     4994.77    201.34 o
   5  12   6     4332.06     4183.97    170.73 o
   6  12   6     3705.97     3490.83    144.20 o
  -5  13   6     3176.62     3241.63    102.55 o
  -4  13   6     4568.44     4565.28    118.95 o
  -3  13   6     3783.80     3911.07    103.02 o
  -2  13   6     1611.32     1708.90     51.13 o
  -1  13   6     1966.03     1996.18     55.61 o
   0  13   6     1022.42     1010.60     42.80 o
   1  13   6      369.64      342.83     38.77 o
   2  13   6       11.56       48.29     22.45 o
   3  13   6      629.23      612.87     44.89 o
   4  13   6      749.63      725.78     48.29 o
   5  13   6     1885.84     1771.94     83.67 o
  -4  14   6     2075.18     2224.66    101.90 o
  -3  14   6     4720.85     4786.26    191.34 o
  -2  14   6     5143.11     5143.18    271.06 o
  -1  14   6     3328.16     3443.31     86.83 o
   0  14   6     6246.56     6135.93    174.42 o
   1  14   6     3721.11     3889.44    171.41 o
   2  14   6     3177.10     3194.26    143.52 o
   3  14   6     3470.92     3432.33    150.33 o
   4  14   6     1408.90     1347.49     72.78 o
   5  14   6     1169.19     1046.16     59.86 o
  -3  15   6      250.76      252.03     25.85 o
  -2  15   6     1587.05     1650.84     59.40 o
  -1  15   6     1453.11     1469.65     59.61 o
   0  15   6     2059.44     1963.23     73.46 o
   1  15   6     1588.02     1541.35     88.43 o
   2  15   6     3611.12     3644.56    162.57 o
   3  15   6     3131.23     2805.86    129.92 o
  -1  16   6     1597.87     1737.51    164.95 o
   0  16   6      713.97      793.80     66.66 o
   1  16   6        3.95       46.25     29.93 o
   0 -10   7     2253.34     2203.88    115.64 o
   1 -10   7     2006.05     1948.80    107.47 o
   2 -10   7     1862.24     1890.30    106.79 o
   3 -10   7      266.53      214.95     44.89 o
   4 -10   7       59.53       69.38     25.85 o
  -2  -9   7     2850.55     2826.95    132.64 o
  -1  -9   7     2797.93     2635.13    126.52 o
   0  -9   7     5968.22     6153.17    257.12 o
   1  -9   7     4779.93     4893.42    212.23 o
   2  -9   7     5669.35     5288.62    229.23 o
   3  -9   7     5626.45     5925.98    255.76 o
   5  -9   7     1121.63     1084.93     75.50 o
   6  -9   7      752.02      790.25     49.48 o
  -3  -8   7      598.06      645.82     39.55 o
  -2  -8   7        7.29       17.22     20.58 o
  -1  -8   7       30.09       50.34     27.21 o
   0  -8   7      107.36      114.28     31.29 o
   1  -8   7     1569.81     1514.83     85.71 o
   2  -8   7      665.91      662.52     56.46 o
   3  -8   7     2398.75     2313.30     82.88 o
   4  -8   7     3068.55     3081.15    107.02 o
   5  -8   7     5359.39     5333.18    176.68 o
   6  -8   7     2958.53     2801.06    105.92 o
   7  -8   7     3223.68     3275.47     94.93 o
  -4  -7   7     4255.15     4387.80    133.55 o
  -3  -7   7     5201.73     5433.09    159.10 o
  -2  -7   7     3937.12     4041.46    167.67 o
  -1  -7   7     5062.55     5155.24    152.71 o
   0  -7   7     4033.04     4211.17    181.62 o
   1  -7   7     2936.99     3118.08    142.84 o
   2  -7   7      256.03      265.36     19.06 o
   3  -7   7      715.05      703.34     62.58 o
   4  -7   7       37.24       55.07     15.72 o
   5  -7   7       53.27      110.01     33.67 o
   6  -7   7      879.85      903.35     49.74 o
   7  -7   7      697.57      693.74     36.19 o
  -4  -6   7      515.23      485.90     65.64 o
  -3  -6   7     3153.16     3099.83    130.94 o
  -2  -6   7     5282.42     5460.20    158.46 o
  -1  -6   7     5864.29     6081.40    174.35 o
   0  -6   7     5150.86     5416.70    137.46 o
   1  -6   7     7155.79     7557.57    235.78 o
   2  -6   7    10188.65    10053.69    289.55 o
   3  -6   7     7474.10     7728.79    228.82 o
   4  -6   7     4552.67     4608.36    121.32 o
   5  -6   7     5095.86     4880.75    161.33 o
   6  -6   7     1785.64     1792.20     74.07 o
   7  -6   7      755.65      773.32     35.57 o
   8  -6   7      328.43      379.03     35.15 o
  -5  -5   7     1227.61     1213.16     51.71 o
  -4  -5   7     1555.26     1644.59     54.46 o
  -3  -5   7      326.92      342.87     28.39 o
  -2  -5   7        8.62        7.29     12.69 o
  -1  -5   7      379.68      414.96     34.00 o
   0  -5   7      124.36      135.80     15.07 o
   1  -5   7     1470.32     1555.55     52.83 o
   2  -5   7     4992.81     5185.28    138.60 o
   3  -5   7     4503.99     4657.87    105.97 o
   4  -5   7     4241.16     4232.36     98.27 o
   5  -5   7     7288.51     7215.85    187.59 o
   6  -5   7     4898.83     4984.23    135.52 o
   7  -5   7     5134.60     5152.06    140.59 o
   8  -5   7     2366.56     2566.43    130.60 o
  -5  -4   7     5824.20     5615.83    142.19 o
  -4  -4   7     6293.59     6186.75    153.08 o
  -3  -4   7     8362.70     8373.45    200.07 o
  -2  -4   7    11415.58    11580.17    269.63 o
  -1  -4   7      956.30     1038.50     37.52 o
   0  -4   7     3320.94     3812.87    121.74 o
   1  -4   7     3399.56     3582.75     74.01 o
   2  -4   7     2068.28     2096.76     57.85 o
   3  -4   7      308.64      327.47     24.57 o
   4  -4   7      137.31      145.13     14.83 o
   5  -4   7      921.93      941.21     37.18 o
   6  -4   7     1637.95     1602.01     53.74 o
   7  -4   7     3632.44     3591.90    101.91 o
   8  -4   7      699.77      738.41     40.53 o
   9  -4   7     1212.23     1131.19     59.18 o
  -6  -3   7      566.68      549.48     34.63 o
  -5  -3   7     1301.14     1263.39     45.47 o
  -4  -3   7     2169.96     2028.92     61.06 o
  -3  -3   7     3172.68     3090.93     83.43 o
  -2  -3   7     3761.05     3826.50    126.20 o
  -1  -3   7     5559.17     5924.59    144.41 o
   0  -3   7     8060.76     8687.70    264.61 o
   1  -3   7     9741.24     9909.58    172.38 o
   2  -3   7     9082.44     8831.62    171.35 o
   3  -3   7     4763.03     4618.61     94.99 o
   4  -3   7     4573.41     4505.33     93.37 o
   5  -3   7     4648.66     4472.32    101.56 o
   6  -3   7     2779.91     2832.94     59.77 o
   7  -3   7      423.83      437.89     31.32 o
   8  -3   7     1330.10     1363.72     62.53 o
   9  -3   7       33.32       -7.48     31.29 o
  -6  -2   7     2565.84     2505.21    128.10 o
  -5  -2   7     1877.10     1748.64     57.04 o
  -4  -2   7     1419.77     1330.93     44.44 o
  -3  -2   7      998.69     1002.33     44.66 o
  -2  -2   7      719.54      726.77     29.81 o
  -1  -2   7      837.28      835.90     61.17 o
   0  -2   7     1124.79     1214.48     24.36 o
   1  -2   7     3153.36     3126.44     55.52 o
   2  -2   7     2935.20     2838.88     56.66 o
   3  -2   7     4986.05     4843.36     88.18 o
   4  -2   7     6986.92     6899.07    121.58 o
   5  -2   7     8252.49     8465.73    180.34 o
   6  -2   7    10173.65     9959.05    210.51 o
   7  -2   7     5570.14     5306.87    136.36 o
   8  -2   7     3041.11     2981.16     82.51 o
   9  -2   7     1179.60     1208.78     60.72 o
  -6  -1   7     4296.81     4218.85    111.97 o
  -5  -1   7     5693.21     5296.27    133.39 o
  -4  -1   7     4978.49     4627.56    116.99 o
  -3  -1   7     8503.49     8085.62    191.49 o
  -2  -1   7     9353.91     9085.77    212.87 o
  -1  -1   7     2908.89     3056.15     78.63 o
   0  -1   7     6538.55     6862.49    149.34 o
   1  -1   7     6480.50     6469.19    102.64 o
   2  -1   7      527.28      462.72     15.71 o
   3  -1   7      319.96      335.56     13.99 o
   4  -1   7       13.31       24.76      6.83 o
   5  -1   7      229.58      242.56     14.12 o
   6  -1   7      762.50      791.93     27.00 o
   7  -1   7     2273.89     2191.58     63.10 o
   8  -1   7     1489.51     1486.19     64.74 o
   9  -1   7     2522.80     2545.67     98.00 o
  -7   0   7       93.64      107.67     21.15 o
  -6   0   7      291.67      294.06     23.77 o
  -5   0   7      829.71      774.25     52.39 o
  -4   0   7     1592.14     1490.23     60.26 o
  -3   0   7     4757.17     4628.22    133.57 o
  -2   0   7    14627.35    13896.02    317.77 o
  -1   0   7    11850.70    12216.61    194.80 o
   0   0   7     9887.67    10341.67    199.41 o
   1   0   7     6276.93     6220.60    103.70 o
   2   0   7    18080.08    17393.32    250.48 o
   3   0   7     8799.05     8709.66    140.49 o
   4   0   7     6923.35     6670.59    130.45 o
   5   0   7     5248.65     5156.31     90.66 o
   6   0   7     2696.66     2639.04     91.91 o
   7   0   7      573.13      561.45     22.58 o
   8   0   7       80.28      101.18     21.58 o
   9   0   7       28.33       52.26     21.63 o
  -7   1   7     3284.00     3196.27    101.24 o
  -6   1   7     2026.75     1927.41     59.75 o
  -5   1   7     1938.93     1903.18     74.14 o
  -4   1   7     1960.18     1843.37     54.25 o
  -3   1   7      917.69      945.62     32.96 o
  -2   1   7       63.44      113.97     15.80 o
  -1   1   7     1103.67     1074.99     20.73 o
   0   1   7     1548.29     1625.14     40.46 o
   1   1   7      268.96      268.39      9.63 o
   2   1   7     9780.12     9567.85    137.68 o
   3   1   7     8299.39     8146.73    131.19 o
   4   1   7     6490.64     6305.48    135.69 o
   5   1   7    13517.72    12991.62    244.88 o
   6   1   7     6671.54     6677.80    163.71 o
   7   1   7     4986.79     4906.44    294.19 o
   8   1   7     3622.84     3404.25    117.28 o
   9   1   7     4023.19     4095.00    139.65 o
  -7   2   7     3181.21     3313.30    148.29 o
  -6   2   7     6229.16     6043.48    215.28 o
  -5   2   7     6684.38     6397.38    156.10 o
  -4   2   7     7527.99     7139.80    188.63 o
  -3   2   7     5857.03     5769.03    138.53 o
  -2   2   7     9460.11     9349.98    159.97 o
  -1   2   7     4210.83     4190.76     86.95 o
   0   2   7     3144.46     3104.15     63.21 o
   1   2   7     2105.95     2182.88     49.99 o
   2   2   7      212.31      226.12      8.64 o
   3   2   7      101.06      115.44      8.24 o
   4   2   7        3.71       20.76      6.22 o
   5   2   7       41.50       62.46      8.07 o
   6   2   7     3033.45     2903.81    129.24 o
   7   2   7     3639.08     3671.78    137.40 o
   8   2   7     2462.29     2353.34     87.45 o
   9   2   7     1784.10     1801.23     74.96 o
  -7   3   7       29.45       19.94     16.81 o
  -6   3   7      255.86      252.76     21.00 o
  -5   3   7     1417.55     1407.70     45.14 o
  -4   3   7     1181.57     1099.74     36.65 o
  -3   3   7     2449.80     2373.07     53.82 o
  -2   3   7     4074.25     3836.01     77.27 o
  -1   3   7    16317.14    15748.39    272.25 o
   0   3   7    13996.15    13764.63    191.23 o
   1   3   7    15612.73    15841.71    216.70 o
   2   3   7    16802.28    16460.32    256.92 o
   3   3   7     6619.51     6691.48    108.38 o
   4   3   7     8446.00     8342.75    179.72 o
   5   3   7     3433.23     3388.94     76.88 o
   6   3   7     2683.24     2767.20     93.17 o
   7   3   7      915.24      954.62     52.72 o
   8   3   7        6.13       15.13     17.01 o
   9   3   7       89.98      114.96     32.65 o
  -7   4   7     2510.58     2460.29     80.99 o
  -6   4   7     1732.37     1631.36     59.05 o
  -5   4   7     2951.99     2933.27     82.46 o
  -4   4   7     1476.40     1477.25     45.04 o
  -3   4   7       27.63       79.52      9.04 o
  -2   4   7       50.91       62.53      7.15 o
  -1   4   7     1666.51     1719.20     31.31 o
   0   4   7     5557.18     5985.54    100.13 o
   1   4   7     4553.66     4635.58     74.00 o
   2   4   7     6532.97     6638.53    100.42 o
   3   4   7     4018.43     3861.42     67.13 o
   4   4   7     6295.98     6328.99    111.01 o
   5   4   7     5885.65     5859.37    150.40 o
   6   4   7     9017.55     8665.59    281.27 o
   7   4   7     4786.20     4851.45    152.91 o
   8   4   7     3178.00     3234.63    111.26 o
   9   4   7     2309.26     2574.59    126.52 o
  -7   5   7     2522.32     2583.44    146.93 o
  -6   5   7     3924.17     3703.92     98.68 o
  -5   5   7     4083.51     3965.05    102.08 o
  -4   5   7     7386.87     7093.58    147.05 o
  -3   5   7    12349.64    11906.12    216.32 o
  -2   5   7     7201.36     6993.76    114.11 o
  -1   5   7     4064.68     4009.08     97.97 o
   0   5   7     3445.25     3412.36     64.34 o
   1   5   7     1691.73     1716.14     28.32 o
   2   5   7     3942.16     4235.43     69.75 o
   3   5   7       23.40       26.06      4.46 o
   4   5   7      348.41      364.29     20.13 o
   5   5   7     1240.82     1188.50     40.58 o
   6   5   7     1456.05     1478.30     57.53 o
   7   5   7     1922.67     1870.61     70.70 o
   8   5   7     3786.28     3942.58    131.00 o
   9   5   7     2669.72     2863.68    136.72 o
  -7   6   7       35.28       79.87     18.59 o
  -6   6   7     1148.58     1130.70     41.33 o
  -5   6   7     1134.00     1145.46     32.23 o
  -4   6   7     3242.33     3038.98     80.36 o
  -3   6   7     3015.74     2952.08     59.15 o
  -2   6   7     9005.49     8681.27    139.93 o
  -1   6   7     9109.59     8805.01    124.19 o
   0   6   7     9616.88     9505.44    129.90 o
   1   6   7    10962.86    11114.83    170.32 o
   2   6   7     8751.45     8555.18    124.45 o
   3   6   7     5595.17     5531.82    106.42 o
   4   6   7     6466.94     6434.37    163.57 o
   5   6   7     3726.84     3688.63    118.06 o
   6   6   7     1740.11     1669.24     62.94 o
   7   6   7      487.52      501.58     33.09 o
   8   6   7      112.89      107.71     30.95 o
   9   6   7        6.27       48.29     27.89 o
  -7   7   7     2002.33     1995.93     72.78 o
  -6   7   7     1123.60     1078.92     41.21 o
  -5   7   7     2145.38     2134.87     53.67 o
  -4   7   7      790.60      823.03     27.63 o
  -3   7   7      712.28      746.60     19.71 o
  -2   7   7      434.86      443.19     12.68 o
  -1   7   7       19.82       33.03      6.91 o
   0   7   7     2002.23     2017.65     31.24 o
   1   7   7     7686.71     7655.05    112.59 o
   2   7   7     5946.41     6066.66    108.55 o
   3   7   7     4822.74     4549.97    118.63 o
   4   7   7     6976.39     6954.37    182.11 o
   5   7   7     8716.57     8566.49    254.60 o
   6   7   7     7996.09     7961.48    238.71 o
   7   7   7     3802.24     3756.68    123.19 o
   8   7   7     3659.20     3572.73    120.55 o
  -7   8   7     2338.95     2323.64    107.47 o
  -6   8   7     6249.86     6170.37    133.02 o
  -5   8   7     3560.60     3472.99    128.46 o
  -4   8   7     2899.79     2954.27     62.83 o
  -3   8   7     6088.57     5930.55    113.93 o
  -2   8   7     3623.95     3642.27     65.68 o
  -1   8   7     9046.79     9072.12    145.10 o
   0   8   7     3625.59     3689.90     62.83 o
   1   8   7     3450.77     3406.12     56.21 o
   2   8   7      318.48      325.38     10.03 o
   3   8   7      534.73      539.81     23.84 o
   4   8   7      338.88      331.53     23.55 o
   5   8   7       42.03       66.72     14.91 o
   6   8   7     3364.95     3423.08    111.86 o
   7   8   7     1200.57     1175.34     51.57 o
   8   8   7     3187.90     3220.94    125.16 o
  -6   9   7       46.04       64.68     16.85 o
  -5   9   7      834.84      890.19     38.35 o
  -4   9   7     2250.89     2313.71     60.28 o
  -3   9   7     6264.11     6049.80    133.68 o
  -2   9   7     6520.80     6595.41    129.63 o
  -1   9   7    14256.11    14196.27    237.84 o
   0   9   7    14639.34    14442.16    240.41 o
   1   9   7     8057.86     7959.14    163.15 o
   2   9   7     3582.12     3698.45     86.26 o
   3   9   7     4762.45     4832.83    125.06 o
   4   9   7     4052.86     4093.25    127.35 o
   5   9   7     2040.70     2109.65     73.21 o
   6   9   7      671.57      684.21     35.50 o
   7   9   7      958.08      944.57     44.65 o
   8   9   7        3.74        1.13     17.07 o
  -6  10   7     1145.26     1114.18     64.62 o
  -5  10   7      646.71      681.94     31.14 o
  -4  10   7      182.53      183.01     33.36 o
  -3  10   7      106.03      113.27     13.91 o
  -2  10   7      787.79      796.63     26.22 o
  -1  10   7     1127.74     1126.69     28.71 o
   0  10   7      386.21      412.02     15.54 o
   1  10   7     1038.04     1046.02     25.06 o
   2  10   7     3706.28     3809.74    118.86 o
   3  10   7     6812.75     7028.57    209.19 o
   4  10   7     5942.19     6021.40    181.20 o
   5  10   7     5710.14     5838.39    176.74 o
   6  10   7     5454.99     5330.12    215.63 o
   7  10   7     4875.80     4893.42    200.66 o
  -6  11   7     3057.37     3006.59    245.90 o
  -5  11   7     2444.89     2494.12     72.37 o
  -4  11   7     4842.91     4697.66    120.38 o
  -3  11   7     4026.97     3979.74    103.03 o
  -2  11   7     3683.96     3635.19    113.10 o
  -1  11   7     5392.14     5500.62    106.45 o
   0  11   7     2093.73     2127.65     58.68 o
   1  11   7       38.69       63.95      6.89 o
   2  11   7      597.75      696.53     48.29 o
   3  11   7      104.15      119.72     23.81 o
   4  11   7      581.31      538.05     40.13 o
   5  11   7     1223.31     1137.31     61.90 o
   6  11   7     1292.30     1252.94     66.66 o
   7  11   7     1443.44     1501.22     76.86 o
  -5  12   7      945.67      964.50     52.58 o
  -4  12   7     1707.73     1715.34     55.11 o
  -3  12   7     3097.63     3133.16    112.04 o
  -2  12   7     2488.02     2552.11     95.07 o
  -1  12   7     4216.10     4294.59    132.53 o
   0  12   7     5243.11     5566.18    129.77 o
   1  12   7    11597.37    11738.57    311.93 o
   2  12   7     4002.92     4096.90    173.45 o
   3  12   7     3374.76     3620.75    155.09 o
   4  12   7     3012.93     3070.46    133.32 o
   5  12   7     1540.33     1514.15     76.18 o
   6  12   7      940.25      885.63     53.74 o
  -5  13   7     1095.90     1108.77     44.04 o
  -4  13   7      145.19      158.57     19.27 o
  -3  13   7      209.01      209.46     19.86 o
  -2  13   7       58.62       78.48     14.00 o
  -1  13   7      357.69      373.20     53.06 o
   0  13   7     1031.79     1034.26     32.56 o
   1  13   7     5192.38     5168.91    217.67 o
   2  13   7     3472.14     3345.95    148.29 o
   3  13   7     3158.75     3124.88    138.08 o
   4  13   7     4088.90     4163.56    174.81 o
   5  13   7     2097.47     1906.63     91.15 o
   6  13   7     3741.59     3639.12    153.05 o
  -4  14   7     3597.07     3698.93    130.33 o
  -3  14   7     3189.90     3209.97    193.05 o
  -2  14   7     2515.80     2556.59     83.27 o
  -1  14   7     2571.54     2636.54     69.93 o
   0  14   7     1464.35     1392.81     54.07 o
   1  14   7      674.87      729.18     57.14 o
   2  14   7       28.35       32.65     25.17 o
   3  14   7        6.03       34.69     23.13 o
   4  14   7      351.75      340.10     37.41 o
   5  14   7     1363.68     1356.34     72.78 o
  -3  15   7     2548.26     2709.65    114.08 o
  -2  15   7     4021.63     3725.50    156.45 o
  -1  15   7     4075.50     4140.66    126.85 o
   0  15   7     3647.76     3613.27    167.33 o
   1  15   7     2860.23     2631.73    129.24 o
   2  15   7     2487.97     2382.77    118.36 o
   3  15   7     3915.09     4019.35    175.49 o
  -1  16   7      193.62      278.68     39.45 o
   0  16   7      789.40      823.73     69.38 o
   1  16   7     1854.37     1781.47    101.35 o
  -1  -9   8     4404.44     4341.77    191.82 o
   0  -9   8     3337.38     3390.84    158.49 o
   1  -9   8     1735.26     1782.83    101.35 o
   2  -9   8     1270.84     1271.99     86.39 o
   3  -9   8     1131.15     1055.00     80.94 o
   4  -9   8       16.36       40.81     27.21 o
   5  -9   8      408.48      370.71     47.61 o
  -2  -8   8     2154.77     2187.73     80.32 o
  -1  -8   8     2777.24     2790.90    132.64 o
   0  -8   8     4016.24     3836.38    173.45 o
   1  -8   8     4770.49     5019.26    218.35 o
   2  -8   8     5155.08     5453.92    236.03 o
   3  -8   8     4114.93     4128.20    131.40 o
   5  -8   8     2792.17     2835.74    105.73 o
   6  -8   8     3176.38     3010.65    113.25 o
  -3  -7   8     1098.03     1126.06     51.52 o
  -2  -7   8      657.58      605.25     38.88 o
  -1  -7   8      235.88      303.68     35.71 o
   0  -7   8        3.87        0.68     25.17 o
   1  -7   8      913.71     1023.71     68.70 o
   2  -7   8      255.60      206.10     37.41 o
   3  -7   8     2739.31     2761.64     95.93 o
   4  -7   8     3366.85     3424.17    166.65 o
   5  -7   8     2742.71     2784.70    114.96 o
   6  -7   8     2997.67     2842.92    106.50 o
   7  -7   8     3283.31     3239.94    119.52 o
  -4  -6   8     4073.96     4119.31    204.74 o
  -3  -6   8     4316.08     4414.68    134.15 o
  -2  -6   8     4958.88     5112.76    151.02 o
  -1  -6   8     6225.26     6346.21    182.53 o
   0  -6   8     5291.67     5421.58    160.17 o
   1  -6   8     6232.51     6569.46    270.04 o
   2  -6   8      479.56      525.35     30.07 o
   3  -6   8      718.54      789.04     61.22 o
   4  -6   8      310.22      343.09     38.22 o
   5  -6   8       20.90       40.43     19.44 o
   6  -6   8      193.63      262.26     54.08 o
   7  -6   8      370.70      384.31     36.07 o
  -4  -5   8      719.32      676.59     35.36 o
  -3  -5   8     1030.49     1080.16     42.47 o
  -2  -5   8     3425.42     3546.58     95.43 o
  -1  -5   8     3763.40     4044.91    120.64 o
   0  -5   8     6374.81     6543.80    225.78 o
   1  -5   8     6595.39     6882.39    184.85 o
   2  -5   8    10093.03    10194.60    250.05 o
   3  -5   8     5745.42     5877.58    148.45 o
   4  -5   8     6476.90     6719.02    149.43 o
   5  -5   8     3981.45     4029.64    113.28 o
   6  -5   8     3626.46     3449.85    136.32 o
   7  -5   8     1702.30     1709.21     72.33 o
   8  -5   8      370.53      475.36     37.86 o
  -5  -4   8     2763.37     2758.53    121.08 o
  -4  -4   8     1455.53     1394.48     52.76 o
  -3  -4   8      927.11      932.29     38.37 o
  -2  -4   8      139.73      183.44     19.55 o
  -1  -4   8       67.26       63.82     14.83 o
   0  -4   8     1185.95     1248.43     43.69 o
   1  -4   8      383.37      392.05     16.93 o
   2  -4   8     1984.55     2064.61     65.68 o
   3  -4   8     5165.19     5163.74    106.60 o
   4  -4   8     6355.40     6395.15    142.30 o
   5  -4   8     6053.63     5754.54    153.41 o
   6  -4   8     3125.78     3178.46     92.98 o
   7  -4   8     2985.19     3028.41     90.05 o
   8  -4   8     3495.69     3426.33    122.12 o
  -5  -3   8     4248.48     3944.54    107.35 o
  -4  -3   8     4193.75     4014.81    106.91 o
  -3  -3   8     3571.46     3487.22     93.83 o
  -2  -3   8     4294.04     4433.34    113.83 o
  -1  -3   8     7908.25     8211.94    195.74 o
   0  -3   8     2541.76     2651.87     96.29 o
   1  -3   8     4886.44     5007.71     99.66 o
   2  -3   8     2431.09     2449.35     55.96 o
   3  -3   8      883.62      891.57     27.85 o
   4  -3   8       94.77       98.87     13.27 o
   5  -3   8        2.32       19.69     12.55 o
   6  -3   8      445.73      413.04     26.48 o
   7  -3   8      499.91      520.75     29.07 o
   8  -3   8     1948.57     1765.82    112.23 o
   9  -3   8      902.89      932.57     48.98 o
  -5  -2   8      449.97      448.36     28.98 o
  -4  -2   8      929.62      923.21     41.08 o
  -3  -2   8     1225.62     1245.41     44.00 o
  -2  -2   8     2440.24     2414.38     68.75 o
  -1  -2   8     7185.86     7422.37    178.11 o
   0  -2   8     5163.65     5566.96    121.98 o
   1  -2   8    11782.79    11800.47    202.79 o
   2  -2   8     9082.46     8847.51    172.04 o
   3  -2   8     8958.38     8847.46    172.33 o
   4  -2   8     6325.34     6317.25    145.52 o
   5  -2   8     2440.68     2447.94     61.84 o
   6  -2   8     2764.76     2714.05     67.73 o
   7  -2   8     2366.70     2239.46     67.15 o
   8  -2   8       71.94       90.19     14.65 o
   9  -2   8       43.30       55.78     32.65 o
  -6  -1   8     3488.92     3390.14    155.43 o
  -5  -1   8     2199.41     2068.05     64.20 o
  -4  -1   8     2803.19     2685.40     76.41 o
  -3  -1   8      978.33      967.29     36.49 o
  -2  -1   8     1408.22     1393.17     45.35 o
  -1  -1   8      292.28      312.69     20.44 o
   0  -1   8       52.41       49.51      7.16 o
   1  -1   8     1658.69     1732.27     34.13 o
   2  -1   8     1358.01     1275.55     34.36 o
   3  -1   8     6866.73     6662.70    118.11 o
   4  -1   8     2956.25     2900.79     63.46 o
   5  -1   8     5239.44     5211.89    132.41 o
   6  -1   8     6646.55     6317.40    138.55 o
   7  -1   8     5159.69     4921.71    183.66 o
   8  -1   8     3930.17     3850.57    102.64 o
   9  -1   8     2832.95     2706.55    138.08 o
  -6   0   8     3314.74     3247.71    102.69 o
  -5   0   8     4951.31     4751.84    122.91 o
  -4   0   8     8227.50     7715.28    186.32 o
  -3   0   8    11975.88    11361.65    264.68 o
  -2   0   8     3427.65     3468.37     90.56 o
  -1   0   8     5768.44     5942.73    185.12 o
   0   0   8     7023.89     7217.26    125.95 o
   1   0   8     8500.52     8380.44    131.22 o
   2   0   8     2250.44     2221.55     41.13 o
   3   0   8      764.18      722.88     20.69 o
   4   0   8      201.73      221.20     13.85 o
   5   0   8      262.65      267.91     14.84 o
   6   0   8      553.20      558.76     25.75 o
   7   0   8      653.49      644.20     27.02 o
   8   0   8     1016.06      872.31     47.84 o
   9   0   8     2246.08     2435.83    126.52 o
  -6   1   8      101.17      129.05     24.15 o
  -5   1   8      668.83      670.27     42.23 o
  -4   1   8     1645.09     1632.27     58.89 o
  -3   1   8      816.16      836.52     32.22 o
  -2   1   8    11302.30    10677.09    248.15 o
  -1   1   8    10349.53    10405.72    242.41 o
   0   1   8     9593.25     9713.64    180.30 o
   1   1   8     9502.41     9597.33    144.59 o
   2   1   8    13467.33    13039.90    188.43 o
   3   1   8    13115.61    12680.31    215.05 o
   4   1   8     8934.10     8628.78    166.91 o
   5   1   8     5947.96     5891.78    117.22 o
   6   1   8     3309.89     3036.00    103.63 o
   7   1   8     1108.77     1081.18     34.63 o
   8   1   8      941.43      968.59     50.12 o
   9   1   8      108.74      103.39     34.01 o
  -6   2   8     4344.95     4238.31    112.12 o
  -5   2   8     1756.98     1676.89     57.76 o
  -4   2   8      917.18      889.49     33.82 o
  -3   2   8       45.48       89.77     33.67 o
  -2   2   8      257.45      242.71     12.62 o
  -1   2   8       15.23       26.64      6.50 o
   0   2   8      149.35      176.37     12.68 o
   1   2   8      887.78      924.71     21.82 o
   2   2   8     1736.65     1625.26     30.10 o
   3   2   8     6866.72     6859.14    119.81 o
   4   2   8     6377.15     6191.29    122.01 o
   5   2   8    14384.77    13929.13    263.24 o
   6   2   8     5607.24     5441.92    136.54 o
   7   2   8     3524.07     3523.03    119.02 o
   8   2   8     4073.68     3916.77    165.63 o
   9   2   8     4642.08     4630.86    205.42 o
  -6   3   8     4662.89     4520.60    118.26 o
  -5   3   8     3732.04     3485.57     93.46 o
  -4   3   8     2060.54     1953.77     57.26 o
  -3   3   8     5886.45     5367.91    131.59 o
  -2   3   8    12756.25    12383.62    434.07 o
  -1   3   8    10728.15    10814.99    203.77 o
   0   3   8     5242.94     5304.41     78.20 o
   1   3   8     7107.52     7198.42    122.84 o
   2   3   8     1809.96     1844.31     32.78 o
   3   3   8      127.28      195.06     11.70 o
   4   3   8      755.58      798.88     22.78 o
   5   3   8      358.32      362.78     16.12 o
   6   3   8     1944.48     1865.83     70.41 o
   7   3   8     2221.71     2218.93    127.54 o
   8   3   8     2785.05     2737.86     98.69 o
   9   3   8     2367.10     2241.29    117.00 o
  -6   4   8       97.81       81.79     17.05 o
  -5   4   8      513.36      503.56     25.95 o
  -4   4   8      952.97      978.76     35.43 o
  -3   4   8     4945.22     4626.34    118.90 o
  -2   4   8     5744.36     5625.58    106.83 o
  -1   4   8     5368.67     5385.62     89.79 o
   0   4   8     6713.83     6863.41    124.11 o
   1   4   8     6679.42     6514.39     95.09 o
   2   4   8     8941.19     8913.14    149.19 o
   3   4   8     9052.00     9002.86    172.88 o
   4   4   8     5575.86     5495.86    123.24 o
   5   4   8     5155.27     5253.63    102.05 o
   6   4   8     2965.89     2688.77     92.97 o
   7   4   8      634.28      619.00     36.47 o
   8   4   8      284.88      291.40     29.02 o
   9   4   8      125.61      200.66     38.09 o
  -6   5   8     3300.94     3110.47     87.08 o
  -5   5   8     3018.26     2968.71     81.86 o
  -4   5   8     3035.77     3005.12     68.54 o
  -3   5   8      925.53      961.66     33.64 o
  -2   5   8      518.04      524.69     17.03 o
  -1   5   8      706.37      720.63     17.51 o
   0   5   8       21.06       28.17      4.53 o
   1   5   8      663.94      638.26     14.12 o
   2   5   8     5754.68     5887.21     93.05 o
   3   5   8     6249.52     6219.76    121.94 o
   4   5   8     3928.70     3790.04     75.51 o
   5   5   8     7189.80     7043.34    213.84 o
   6   5   8     5300.90     5167.64    162.31 o
   7   5   8     6281.73     6225.47    261.88 o
   8   5   8     2501.92     2558.60     93.45 o
   9   5   8     3666.41     3552.05    163.93 o
  -6   6   8     3134.86     3129.51     88.24 o
  -5   6   8     5353.64     5118.18    129.24 o
  -4   6   8     6541.10     6491.93    145.51 o
  -3   6   8     9534.92     9480.89    175.63 o
  -2   6   8     7406.46     7145.40    126.27 o
  -1   6   8     3283.55     3242.17     53.25 o
   0   6   8     4262.78     4291.20     65.29 o
   1   6   8     3358.98     3444.61     53.01 o
   2   6   8     5370.51     5482.63     92.49 o
   3   6   8     1962.32     1837.43     59.75 o
   4   6   8      225.83      237.08     17.84 o
   5   6   8      291.46      293.62     24.53 o
   6   6   8     1024.55     1088.21     48.03 o
   7   6   8     2575.13     2523.91     90.55 o
   8   6   8      673.91      683.39     60.88 o
   9   6   8     1604.88     1595.77     92.51 o
  -6   7   8      239.44      229.09     21.81 o
  -5   7   8     1575.84     1599.25     44.48 o
  -4   7   8     2090.09     2104.14     67.84 o
  -3   7   8     2372.36     2331.43     46.51 o
  -2   7   8     7551.24     7473.27    121.45 o
  -1   7   8     7372.71     7261.14     99.63 o
   0   7   8     9797.40     9784.32    133.30 o
   1   7   8    10685.18    10876.21    157.72 o
   2   7   8    10301.38     9945.97    182.46 o
   3   7   8     9031.48     8772.65    187.29 o
   4   7   8     6754.24     6487.91    165.95 o
   5   7   8     4825.80     4882.22    153.69 o
   6   7   8     2986.68     3104.08    105.06 o
   7   7   8      229.30      263.78     54.42 o
   8   7   8     1012.41     1076.83     52.87 o
  -6   8   8     1889.51     1852.19     60.21 o
  -5   8   8     1205.22     1222.36     43.53 o
  -4   8   8      532.56      543.29     38.32 o
  -3   8   8      686.48      659.40     21.86 o
  -2   8   8     1292.68     1221.85     29.60 o
  -1   8   8      941.07      981.13     25.52 o
   0   8   8      151.80      172.83      8.27 o
   1   8   8     1317.78     1341.76     26.08 o
   2   8   8     5035.57     4986.43    178.49 o
   3   8   8     7247.94     7027.14    178.46 o
   4   8   8     6273.49     6119.91    186.53 o
   5   8   8     6929.64     6768.80    205.12 o
   6   8   8     6861.77     6826.76    209.58 o
   7   8   8     5939.44     5933.34    185.56 o
   8   8   8     2554.30     2629.94     95.68 o
  -6   9   8     3372.98     3554.08     98.75 o
  -5   9   8     4179.13     4233.56    115.78 o
  -4   9   8     4850.35     4752.85    129.20 o
  -3   9   8     6738.36     6670.44    221.40 o
  -2   9   8     9150.88     9014.17    191.82 o
  -1   9   8     2376.15     2368.27     51.97 o
   0   9   8     2107.35     2109.22     41.91 o
   1   9   8     1949.94     1971.37     36.71 o
   2   9   8       44.46       49.34      7.47 o
   3   9   8       10.95       15.59     11.91 o
   4   9   8      302.47      250.87     21.58 o
   5   9   8       60.21       61.72     21.43 o
   6   9   8      501.02      439.86     30.29 o
   7   9   8     2071.41     2021.67    107.81 o
   8   9   8     1397.08     1353.82     59.56 o
  -6  10   8        7.62       31.22     25.85 o
  -5  10   8      362.28      360.08     32.99 o
  -4  10   8     1110.54     1150.71     40.54 o
  -3  10   8     2164.01     2106.03     60.83 o
  -2  10   8     5829.51     5750.74    126.58 o
  -1  10   8     4531.81     4622.99     84.27 o
   0  10   8     6062.32     5981.22    105.33 o
   1  10   8     1484.70     1580.57     36.31 o
   2  10   8     9956.80    10130.43    296.84 o
   3  10   8     8014.19     8058.83    239.41 o
   4  10   8     4674.64     4707.43    146.33 o
   5  10   8     3934.67     4031.06    128.13 o
   6  10   8     2784.93     2784.38     95.10 o
   7  10   8      116.54      148.79     22.47 o
  -5  11   8     2168.58     2168.27     65.59 o
  -4  11   8      996.01      942.45     36.48 o
  -3  11   8      139.41      162.12     20.63 o
  -2  11   8       21.15       49.78     12.18 o
  -1  11   8      157.96      167.92     16.40 o
   0  11   8      552.23      553.16     24.98 o
   1  11   8      981.02     1052.84     40.20 o
   2  11   8     2891.01     2884.09    129.92 o
   3  11   8     2411.09     2526.30    116.32 o
   4  11   8     4486.62     4673.04    193.86 o
   5  11   8     4950.14     5245.77    214.95 o
   6  11   8     3130.37     3160.93    139.44 o
   7  11   8     3456.78     3475.87    151.01 o
  -5  12   8     3603.75     3495.86     96.44 o
  -4  12   8     3527.31     3428.07     93.76 o
  -3  12   8     2854.57     2941.39    162.61 o
  -2  12   8     5888.04     5834.53    171.00 o
  -1  12   8     5843.82     5820.82    123.00 o
   0  12   8     2814.80     2873.32     87.92 o
   1  12   8     1259.45     1198.11     42.59 o
   2  12   8      903.77      914.88     59.86 o
   3  12   8      443.61      480.23     40.81 o
   4  12   8        5.37       27.21     20.41 o
   5  12   8      223.67      200.66     30.61 o
   6  12   8      718.27      640.08     47.61 o
  -4  13   8      865.79      906.67     38.40 o
  -3  13   8     3559.66     3570.19    110.41 o
  -2  13   8     2173.85     2172.23     66.30 o
  -1  13   8     5579.59     5533.68    132.46 o
   0  13   8     6190.25     6433.23    179.52 o
   1  13   8     4922.86     4895.46    208.82 o
   2  13   8     5269.46     5528.74    229.91 o
   3  13   8     3740.33     3777.20    163.93 o
   4  13   8     3779.42     3792.16    163.25 o
   5  13   8     1461.46     1375.38     73.46 o
   6  13   8     1394.80     1414.15     74.82 o
  -3  14   8      128.54      127.16     18.32 o
  -2  14   8       26.20       25.33     14.82 o
  -1  14   8      244.25      223.93     23.91 o
   0  14   8      906.56      872.03     65.98 o
   1  14   8     2609.85     2860.28    137.40 o
   2  14   8     3130.56     3177.26    146.24 o
   3  14   8     2514.83     2381.41    114.96 o
   4  14   8     3429.68     3134.40    140.80 o
   5  14   8     2825.53     2727.64    123.80 o
  -2  15   8     2546.11     2507.93    112.91 o
  -1  15   8     1127.65     1086.15     37.84 o
   0  15   8      343.13      271.40     44.21 o
   1  15   8     1038.67      942.77     68.02 o
   2  15   8      509.48      458.46     49.66 o
   3  15   8      224.81      204.74     36.05 o
   0  16   8     5588.25     5776.33    252.36 o
   1  16   8     3732.93     3639.80    170.73 o
   2  -9   9      240.91      204.74     44.21 o
   0  -8   9     3382.56     3489.47    163.25 o
   1  -8   9     2120.38     2105.93    115.64 o
   2  -8   9     3211.35     3007.20    148.97 o
   3  -8   9     2339.20     2405.22    130.60 o
   4  -8   9      821.67      817.61     63.94 o
   5  -8   9       34.73       42.17     31.29 o
  -2  -7   9      847.07      824.05     45.99 o
  -1  -7   9     2213.47     2275.42     83.17 o
   0  -7   9     3854.97     3869.03    174.81 o
   1  -7   9     6459.73     6496.68    272.76 o
   2  -7   9     3975.03     4068.33    186.38 o
   3  -7   9     4131.26     4090.20    131.98 o
   5  -7   9     4581.48     4464.17    153.16 o
   6  -7   9     2240.44     2201.79     89.68 o
  -3  -6   9      617.23      590.07     40.16 o
  -2  -6   9     1719.01     1840.70     69.98 o
  -1  -6   9      379.45      443.42     34.76 o
   0  -6   9        2.97       10.88     23.81 o
   1  -6   9     1128.93     1218.93     76.18 o
   2  -6   9       57.38       77.54     30.61 o
   3  -6   9     1345.51     1391.38     59.59 o
   4  -6   9     2517.76     2538.54    132.64 o
   5  -6   9     3568.67     3555.64    166.31 o
   6  -6   9     2650.89     2707.51    102.93 o
   7  -6   9     3896.24     3839.61    263.58 o
  -3  -5   9     5719.34     5897.80    171.71 o
  -2  -5   9     4092.26     4232.89    112.33 o
  -1  -5   9     5786.50     5911.18    148.75 o
   0  -5   9     9256.39     9683.96    422.26 o
   1  -5   9     3184.02     3415.31    121.42 o
   2  -5   9     1489.71     1603.78     52.72 o
   3  -5   9     1643.11     1777.50     59.22 o
   4  -5   9      566.20      603.59     37.75 o
   5  -5   9      118.28      156.74     25.00 o
   6  -5   9        2.03      -10.69     18.99 o
   7  -5   9      248.87      277.18     31.97 o
  -4  -4   9      363.47      398.71     29.87 o
  -3  -4   9      932.05      985.97     51.70 o
  -2  -4   9     3538.81     3537.67     96.00 o
  -1  -4   9     4258.37     4400.29    114.83 o
   0  -4   9     5685.31     5972.84    148.85 o
   1  -4   9     2417.01     2544.74    109.52 o
   2  -4   9     6153.55     6472.03    171.68 o
   3  -4   9     5526.15     5595.19    126.93 o
   4  -4   9     6757.37     6886.01    181.92 o
   5  -4   9     3914.71     3731.19    107.06 o
   6  -4   9     2137.06     2159.39     70.18 o
   7  -4   9     1893.82     1950.02     65.84 o
   8  -4   9     1297.59     1242.13     49.49 o
  -4  -3   9     2956.82     2820.42    124.67 o
  -3  -3   9     1529.09     1590.86     53.95 o
  -2  -3   9      997.39     1148.74     43.16 o
  -1  -3   9      901.99      924.13     37.36 o
   0  -3   9      336.94      342.49     34.87 o
   1  -3   9       89.64       98.33     12.28 o
   2  -3   9      733.77      740.26     29.45 o
   3  -3   9     1614.49     1592.82     41.88 o
   4  -3   9     3000.05     3075.82     90.35 o
   5  -3   9     3724.14     3711.42    105.85 o
   6  -3   9     3170.13     3262.26     95.59 o
   7  -3   9     3884.19     3890.32    110.99 o
   8  -3   9     4759.45     4606.24    156.70 o
  -5  -2   9     3271.96     3243.55    104.13 o
  -4  -2   9     4012.72     4050.73    109.48 o
  -3  -2   9     5677.57     5622.35    142.08 o
  -2  -2   9     6072.11     6070.21    150.52 o
  -1  -2   9     7480.11     7600.84    183.29 o
   0  -2   9    11208.25    11718.36    318.98 o
   1  -2   9     1948.79     2041.68     53.68 o
   2  -2   9     2904.17     2964.46     66.15 o
   3  -2   9     2314.49     2383.36     55.71 o
   4  -2   9      940.09     1029.37     40.67 o
   5  -2   9      462.79      364.63     25.12 o
   6  -2   9      256.63      262.31     22.11 o
   7  -2   9      270.44      265.94     22.58 o
   8  -2   9      865.18      816.93     72.10 o
  -5  -1   9      100.01      108.81     21.15 o
  -4  -1   9      438.85      469.42     40.06 o
  -3  -1   9     1510.96     1446.39     49.16 o
  -2  -1   9     1275.66     1265.11     43.86 o
  -1  -1   9     3548.56     3603.63     95.20 o
   0  -1   9     9674.48    10269.22    242.60 o
   1  -1   9    11821.28    12213.83    224.30 o
   2  -1   9    10149.13     9947.09    171.07 o
   3  -1   9     6142.65     6062.86    121.96 o
   4  -1   9     8871.53     8722.14    196.70 o
   5  -1   9     4789.09     4620.40    125.64 o
   6  -1   9     4149.33     3935.21    103.38 o
   7  -1   9     3030.15     2953.89     84.08 o
   8  -1   9     1426.94     1374.35     46.76 o
   9  -1   9      391.88      420.37     55.78 o
  -5   0   9     2888.69     2797.64     81.86 o
  -4   0   9     1927.27     1776.02     57.14 o
  -3   0   9     1802.93     1679.87     53.93 o
  -2   0   9     1889.80     1823.42     55.63 o
  -1   0   9      146.41      172.63     16.89 o
   0   0   9       54.39       71.25     23.21 o
   1   0   9     1209.46     1264.77     27.44 o
   2   0   9     2699.05     2679.87     49.49 o
   3   0   9     1084.22     1060.05     30.13 o
   4   0   9     4614.85     4444.62     92.11 o
   5   0   9     4063.71     3963.23    107.02 o
   6   0   9     4431.74     4212.09     97.42 o
   7   0   9     5124.34     4867.92    195.90 o
   8   0   9     5993.44     6040.86    194.08 o
   9   0   9     3076.73     2829.67    144.20 o
  -6   1   9     1731.93     1612.38     62.04 o
  -5   1   9     4130.89     3941.18    110.13 o
  -4   1   9     5008.49     4716.69    200.60 o
  -3   1   9    11539.95    10832.81    254.75 o
  -2   1   9     7500.15     7296.92    176.38 o
  -1   1   9     8245.30     8543.95    229.05 o
   0   1   9     5178.27     5287.47    169.05 o
   1   1   9     4316.39     4503.28     86.46 o
   2   1   9     2592.73     2487.44     51.52 o
   3   1   9     2170.43     2183.71     52.88 o
   4   1   9      325.49      361.16     17.54 o
   5   1   9       46.54       61.43     10.67 o
   6   1   9      118.93      108.43     15.78 o
   7   1   9      433.33      430.23     30.86 o
   8   1   9      449.60      442.12     37.26 o
   9   1   9     2354.54     2292.98    121.76 o
  -6   2   9      275.37      286.23     27.63 o
  -5   2   9      293.71      299.56     23.83 o
  -4   2   9      823.10      738.46     43.01 o
  -3   2   9      380.95      381.53     25.16 o
  -2   2   9     5117.13     4811.93    120.56 o
  -1   2   9     2218.78     2208.04     68.73 o
   0   2   9     2746.37     2760.42     76.94 o
   1   2   9     9702.78     9434.39    150.71 o
   2   2   9    11216.50    10807.77    179.26 o
   3   2   9     8708.40     8508.42    147.80 o
   4   2   9     7659.50     7631.92    149.58 o
   5   2   9     6531.63     6244.74    136.50 o
   6   2   9     5651.78     5560.70    140.68 o
   7   2   9     1268.23     1242.72     56.12 o
   8   2   9     1110.47     1135.95     55.96 o
   9   2   9      655.39      665.92     64.62 o
  -6   3   9     3172.74     2884.14     93.05 o
  -5   3   9     3324.02     3072.75     86.31 o
  -4   3   9     1499.35     1473.04     48.32 o
  -3   3   9     2334.00     2289.32     65.19 o
  -2   3   9     3520.19     3441.88     83.17 o
  -1   3   9      243.48      245.09     13.26 o
   0   3   9        5.34       19.77      5.72 o
   1   3   9     1283.96     1322.01     24.95 o
   2   3   9     3706.61     3771.99     58.54 o
   3   3   9     5301.97     5452.89    110.11 o
   4   3   9     3932.67     4009.72     91.70 o
   5   3   9     4818.88     4499.94    145.26 o
   6   3   9     4912.64     4795.28    121.76 o
   7   3   9     4003.16     4093.12    135.68 o
   8   3   9     3774.02     3807.65    130.26 o
   9   3   9     3175.89     2941.22    146.24 o
  -6   4   9     3030.25     3088.13     97.81 o
  -5   4   9     3733.63     3571.37     97.13 o
  -4   4   9     4992.98     4618.64    118.12 o
  -3   4   9     4565.75     4467.62     97.12 o
  -2   4   9     6770.15     6364.79    153.79 o
  -1   4   9     8845.76     8903.70    187.03 o
   0   4   9     7918.92     7910.51    143.87 o
   1   4   9     9297.83     9393.82    159.17 o
   2   4   9     2104.11     2072.46     33.16 o
   3   4   9      334.89      320.26     14.91 o
   4   4   9      325.62      344.93     15.59 o
   5   4   9     1345.36     1284.70     40.16 o
   6   4   9      226.64      222.74     34.35 o
   7   4   9      636.82      671.90     39.22 o
   8   4   9     1186.20     1196.50     56.81 o
   9   4   9      859.00      848.22     66.66 o
  -6   5   9      202.29      160.62     22.36 o
  -5   5   9       81.69       90.50     15.64 o
  -4   5   9      921.36      784.37     32.63 o
  -3   5   9     1270.56     1320.78     46.83 o
  -2   5   9     5143.86     5041.99     98.08 o
  -1   5   9     6907.73     7102.95    126.48 o
   0   5   9     8815.77     8934.83    137.54 o
   1   5   9     5633.61     5569.47     90.36 o
   2   5   9    11989.76    12147.08    192.09 o
   3   5   9     9798.94     9781.62    188.61 o
   4   5   9     6904.20     6913.75    177.92 o
   5   5   9     3139.63     3027.37     79.81 o
   6   5   9     4762.93     4700.02    151.47 o
   7   5   9     2058.19     1910.68     86.05 o
   8   5   9      841.89      859.27     57.82 o
   9   5   9      430.96      424.45     51.70 o
  -6   6   9     3827.36     3791.76    115.55 o
  -5   6   9     2517.53     2378.23     70.44 o
  -4   6   9     1149.51     1183.80     34.46 o
  -3   6   9     1657.73     1675.39     84.94 o
  -2   6   9     1068.67     1054.58     32.83 o
  -1   6   9      297.82      295.50     18.46 o
   0   6   9      291.02      267.41     10.51 o
   1   6   9       23.86       49.05      5.95 o
   2   6   9     1234.07     1200.86     30.52 o
   3   6   9     5334.11     5318.76    106.93 o
   4   6   9     6583.47     6400.80    140.81 o
   5   6   9     3990.28     4053.57    134.68 o
   6   6   9     5010.84     4944.93    157.17 o
   7   6   9     5190.14     5168.34    165.80 o
   8   6   9     3918.96     3828.32    130.35 o
   9   6   9     3393.12     3301.05    157.81 o
  -6   7   9     2371.32     2314.57     78.51 o
  -5   7   9     3802.91     3706.19    100.14 o
  -4   7   9     4875.68     4489.92    115.79 o
  -3   7   9     7341.69     7463.79    172.62 o
  -2   7   9     5358.73     5305.57    103.45 o
  -1   7   9     7644.32     7818.42    168.83 o
   0   7   9     1455.20     1456.40     30.87 o
   1   7   9     6903.72     6897.95    110.09 o
   2   7   9     3267.61     3288.36     63.14 o
   3   7   9      736.60      771.04     29.82 o
   4   7   9      899.09      891.77     43.00 o
   5   7   9       34.22       34.73     15.30 o
   6   7   9      510.41      514.13     37.75 o
   7   7   9      588.01      604.16     41.83 o
   8   7   9     2387.53     2406.85    159.85 o
  -6   8   9       10.49       20.47     19.39 o
  -5   8   9      697.44      742.20     28.18 o
  -4   8   9     1002.12      978.80     39.86 o
  -3   8   9      303.03      309.61     14.96 o
  -2   8   9     1422.20     1514.95     38.01 o
  -1   8   9     6185.34     6216.19    116.40 o
   0   8   9     4995.91     5005.09     81.26 o
   1   8   9    12434.00    12634.70    192.31 o
   2   8   9    14131.45    13701.40    249.09 o
   3   8   9    12959.94    12326.96    260.58 o
   4   8   9     3555.14     3634.36    119.00 o
   5   8   9     2306.48     2321.14     83.22 o
   6   8   9     3063.55     2954.35    109.51 o
   7   8   9     1433.99     1449.41     81.97 o
   8   8   9      208.41      234.43     29.33 o
  -5   9   9     1996.53     1902.89     77.09 o
  -4   9   9     2040.65     2096.98     56.76 o
  -3   9   9      629.12      617.38     25.81 o
  -2   9   9      454.05      482.74     22.93 o
  -1   9   9        5.41       15.50      8.77 o
   0   9   9      282.16      285.37     11.81 o
   1   9   9     2605.89     2642.42     50.77 o
   2   9   9     1770.10     1870.58     57.68 o
   3   9   9     2714.50     2733.63     93.22 o
   4   9   9      977.70     1043.79     46.40 o
   5   9   9     3471.56     3374.09    112.03 o
   6   9   9     4494.16     4436.03    143.23 o
   7   9   9     4636.87     4345.82    160.19 o
   8   9   9     3330.32     3549.33    163.25 o
  -5  10   9     4462.91     4808.86    314.60 o
  -4  10   9     5092.05     5046.04    128.03 o
  -3  10   9     3482.95     3499.90    102.11 o
  -2  10   9     5241.57     5356.19    120.00 o
  -1  10   9     6311.89     6099.12    133.03 o
   0  10   9     1053.87     1046.48     27.99 o
   1  10   9     6443.23     6435.81    128.54 o
   2  10   9     4399.32     4400.39    111.55 o
   3  10   9      792.18      855.51     39.68 o
   4  10   9       23.07       19.39     13.95 o
   5  10   9      102.12      137.59     19.70 o
   6  10   9      243.84      235.33     33.67 o
   7  10   9     1254.16     1273.64     56.81 o
  -5  11   9      326.59      373.98     25.70 o
  -4  11   9     1175.96     1175.79     69.01 o
  -3  11   9      734.31      717.87     30.97 o
  -2  11   9     3013.14     2888.64     78.39 o
  -1  11   9     3790.15     3761.91     96.36 o
   0  11   9     6647.91     6461.06    123.33 o
   1  11   9     2468.64     2665.06    127.20 o
   2  11   9     4774.57     4734.25    200.66 o
   3  11   9     7659.61     7846.89    313.58 o
   4  11   9     5218.26     5365.49    222.43 o
   5  11   9     2534.87     2854.84    130.60 o
   6  11   9     2121.04     2129.73    104.75 o
   7  11   9     1233.86     1373.34     78.90 o
  -4  12   9     1340.24     1379.03     47.95 o
  -3  12   9      595.67      624.10     29.90 o
  -2  12   9      193.12      186.20     17.65 o
  -1  12   9      154.71      163.32     15.29 o
   0  12   9       81.02       81.92     28.23 o
   1  12   9      498.86      492.33     26.15 o
   2  12   9      472.84      538.73     46.25 o
   3  12   9     5340.78     5449.15    226.51 o
   4  12   9     3754.28     3659.52    159.85 o
   5  12   9     3954.51     3966.30    170.73 o
   6  12   9     3933.90     3984.66    171.41 o
  -4  13   9     2778.49     2772.18     80.37 o
  -3  13   9     3821.36     4057.71    169.85 o
  -2  13   9     3861.20     3850.79    101.20 o
  -1  13   9     4339.65     4342.55    127.25 o
   0  13   9     3543.78     3726.18    170.73 o
   1  13   9     2002.78     2050.15    106.11 o
   2  13   9     1375.89     1332.53     78.22 o
   3  13   9      484.18      593.14     48.29 o
   4  13   9       14.29       32.65     23.81 o
   5  13   9        5.69       10.88     22.45 o
  -3  14   9     2878.87     2989.19     84.52 o
  -2  14   9     1995.11     1968.25     59.48 o
  -1  14   9     2968.82     2958.07     91.77 o
   0  14   9     4383.79     4363.64    135.25 o
   1  14   9     5392.63     5392.70    231.95 o
   2  14   9     4705.27     4536.99    197.94 o
   3  14   9     2853.11     2686.15    127.88 o
   4  14   9     2879.38     2892.93    134.68 o
   5  14   9     2455.49     2461.68    117.68 o
  -2  15   9       42.54       38.99     17.07 o
  -1  15   9       12.26       42.85     20.41 o
   0  15   9       89.90      148.29     38.77 o
   1  15   9      559.36      573.42     59.86 o
   2  15   9      358.88      344.87     44.89 o
   3  15   9     1851.55     1852.21     99.31 o
   0  -7  10     5336.60     5147.82    223.11 o
   1  -7  10     2272.31     2271.90    120.40 o
   2  -7  10     3512.52     3722.78    175.49 o
   3  -7  10     3839.81     4031.60    189.78 o
   4  -7  10     1630.37     1580.13     95.91 o
   5  -7  10       67.89       65.98     33.33 o
  -1  -6  10      544.79      574.71     66.32 o
   0  -6  10     2227.54     2173.27    112.91 o
   1  -6  10     5806.38     5976.32    253.04 o
   2  -6  10     3148.96     3221.47    155.77 o
   3  -6  10     4897.35     4896.98    154.39 o
   4  -6  10     5653.02     5472.96    253.72 o
   5  -6  10     4161.64     4009.62    139.97 o
   6  -6  10     2717.47     2595.25    108.15 o
  -2  -5  10     1611.94     1794.75     69.66 o
  -1  -5  10     1007.31     1010.99     49.57 o
   0  -5  10      291.06      289.64     30.02 o
   1  -5  10       13.10       58.50     29.93 o
   2  -5  10      852.82      841.31    101.69 o
   3  -5  10      461.92      570.70     59.18 o
   4  -5  10     1405.96     1374.63     62.04 o
   5  -5  10     2178.48     2196.49     87.05 o
   6  -5  10     3066.58     3191.07    117.11 o
   7  -5  10     3175.67     3078.37    115.18 o
  -3  -4  10     5730.95     5656.96    153.67 o
  -2  -4  10     3279.15     3243.28     91.38 o
  -1  -4  10     3507.82     3695.56    100.95 o
   0  -4  10     3507.66     3743.85    101.83 o
   1  -4  10     5823.91     6030.58    173.03 o
   2  -4  10     1165.85     1167.69     44.07 o
   3  -4  10     3922.59     3931.89    110.14 o
   4  -4  10     1869.76     1819.54     62.38 o
   5  -4  10      108.09      112.25     19.64 o
   6  -4  10        3.81       18.85     17.84 o
   7  -4  10        2.42        5.37     16.51 o
  -4  -3  10       68.11       86.26     22.95 o
  -3  -3  10      266.00      270.96     37.62 o
  -2  -3  10     1968.76     1962.49     62.72 o
  -1  -3  10     1114.15     1168.03     44.60 o
   0  -3  10     2242.23     2481.75    116.16 o
   1  -3  10     6209.11     6553.69    183.11 o
   2  -3  10     3301.94     3363.71    118.81 o
   3  -3  10     7235.73     7118.84    157.99 o
   4  -3  10     5995.04     5858.07    171.84 o
   5  -3  10     6856.72     6867.08    183.08 o
   6  -3  10     3832.07     3777.39    109.77 o
   7  -3  10     2140.48     2021.37     68.20 o
   8  -3  10     1266.72     1210.53     48.81 o
  -4  -2  10     3484.87     3420.09    108.94 o
  -3  -2  10     1793.15     1645.11    109.10 o
  -2  -2  10     2168.32     2086.07     64.38 o
  -1  -2  10     1031.08     1055.03     41.03 o
   0  -2  10      329.82      363.11     32.36 o
   1  -2  10      157.55      156.98     18.36 o
   2  -2  10       68.07       73.70     13.92 o
   3  -2  10      460.94      479.12     22.61 o
   4  -2  10     1340.03     1388.86     50.94 o
   5  -2  10     5490.10     5373.01    146.44 o
   6  -2  10     2554.72     2589.78     80.33 o
   7  -2  10     2460.96     2408.42     76.53 o
   8  -2  10     3024.61     2918.40    106.81 o
  -4  -1  10     4880.86     4752.33    125.49 o
  -3  -1  10     4215.65     4113.49    110.25 o
  -2  -1  10     7472.59     7476.42    224.08 o
  -1  -1  10     8645.36     8687.82    208.31 o
   0  -1  10     9882.37    10095.14    206.51 o
   1  -1  10     4184.14     4447.29    174.58 o
   2  -1  10     3564.29     3621.90     70.08 o
   3  -1  10     2628.56     2665.98     61.62 o
   4  -1  10     2296.13     2325.18     73.26 o
   5  -1  10      486.42      466.43     29.22 o
   6  -1  10       56.17       61.27     15.86 o
   7  -1  10       37.83       57.44     17.74 o
   8  -1  10      635.20      630.55     70.06 o
  -5   0  10        3.97        3.83     18.20 o
  -4   0  10      318.71      318.66     25.91 o
  -3   0  10     1204.96     1166.95     73.68 o
  -2   0  10     2430.51     2473.82     76.98 o
  -1   0  10     1869.48     1951.13     77.99 o
   0   0  10     3087.26     3178.04     73.91 o
   1   0  10     9118.05     9524.67    177.23 o
   2   0  10     8992.24     8926.64    154.31 o
   3   0  10     7287.91     6928.01    144.67 o
   4   0  10     7322.46     6887.04    181.68 o
   5   0  10     6889.68     6622.07    284.85 o
   6   0  10     4760.79     4617.43    107.07 o
   7   0  10     3298.88     3229.00     90.95 o
   8   0  10     1646.98     1561.46     51.72 o
  -5   1  10     3462.81     3203.10    232.97 o
  -4   1  10     5259.53     4983.62    129.97 o
  -3   1  10     2545.63     2433.61    122.61 o
  -2   1  10     1632.92     1724.13     54.52 o
  -1   1  10      223.80      232.20     14.03 o
   0   1  10      402.34      392.66     23.72 o
   1   1  10      256.16      255.41     14.99 o
   2   1  10      908.76      970.97     30.63 o
   3   1  10      436.41      439.92     22.18 o
   4   1  10     2089.79     2081.12     50.20 o
   5   1  10     3396.02     3346.94     86.10 o
   6   1  10     3548.98     3349.48     81.04 o
   7   1  10     4997.99     4961.82    197.93 o
   8   1  10     5462.76     5393.21    239.43 o
   9   1  10     2679.49     2594.32    136.72 o
  -5   2  10     1804.42     1725.48     63.95 o
  -4   2  10     3929.56     3674.95    100.37 o
  -3   2  10     7262.40     6639.33    312.27 o
  -2   2  10     3422.26     3384.05     90.95 o
  -1   2  10     3582.24     3542.41     80.43 o
   0   2  10     4711.03     4758.95    101.51 o
   1   2  10     9001.95     9083.35    246.70 o
   2   2  10     5357.88     5449.11     96.97 o
   3   2  10     3199.65     3147.43     69.59 o
   4   2  10     5271.73     5327.25    109.30 o
   5   2  10       15.54       17.51     10.36 o
   6   2  10      477.61      436.13     35.24 o
   7   2  10      370.49      375.48     20.44 o
   8   2  10      215.52      186.87     28.13 o
   9   2  10     1026.36     1006.71     77.54 o
  -5   3  10        0.97        9.65     16.11 o
  -4   3  10       76.40      100.73     29.97 o
  -3   3  10       62.69       77.15     14.62 o
  -2   3  10      724.52      803.73     27.77 o
  -1   3  10     4828.96     4624.62    160.52 o
   0   3  10     7110.45     7308.41    221.02 o
   1   3  10     7480.31     7487.52    155.11 o
   2   3  10     6481.60     6464.96    114.44 o
   3   3  10     7473.80     7311.07    145.15 o
   4   3  10     3777.22     3792.03     80.76 o
   5   3  10     6034.19     5885.30    130.88 o
   6   3  10     3320.74     3199.19     87.41 o
   7   3  10     3185.09     3061.18    109.44 o
   8   3  10     1189.09     1155.73     57.33 o
   9   3  10      700.51      761.15     70.06 o
  -5   4  10     3033.69     2858.67     83.07 o
  -4   4  10     3148.05     2942.42    118.12 o
  -3   4  10     3095.49     2944.98     81.25 o
  -2   4  10     3754.08     3650.39    110.40 o
  -1   4  10      757.91      772.93     23.95 o
   0   4  10      478.91      513.00     18.86 o
   1   4  10      232.14      251.29     13.09 o
   2   4  10      268.54      278.06     11.19 o
   3   4  10      796.37      809.43     25.49 o
   4   4  10     2025.03     2103.63     49.35 o
   5   4  10     4041.50     3973.46    132.78 o
   6   4  10     3727.42     3572.76     94.62 o
   7   4  10     5356.79     5306.41    171.41 o
   8   4  10     3363.20     3196.93    115.24 o
   9   4  10     3022.97     2826.95    143.52 o
  -5   5  10     3186.22     3049.35     87.16 o
  -4   5  10     5470.77     5102.12    130.90 o
  -3   5  10     5321.47     5182.64    112.75 o
  -2   5  10     8763.93     8917.39    241.33 o
  -1   5  10     8285.85     8483.30    190.65 o
   0   5  10     7127.46     7018.59    132.65 o
   1   5  10     4814.73     4823.98     79.50 o
   2   5  10     5170.42     5227.67    131.82 o
   3   5  10     1236.95     1306.21     34.65 o
   4   5  10      460.82      485.14     19.10 o
   5   5  10     1438.69     1439.49     44.85 o
   6   5  10      247.86      216.31     25.73 o
   7   5  10      153.57      174.73     33.33 o
   8   5  10      317.60      294.61     59.52 o
  -5   6  10        7.17       -0.22     14.64 o
  -4   6  10        7.48       21.95      8.22 o
  -3   6  10     1476.56     1403.27     46.12 o
  -2   6  10     2514.08     2642.87    129.54 o
  -1   6  10     4856.44     5045.90     98.61 o
   0   6  10     8983.95     9098.69    163.91 o
   1   6  10     3789.23     3737.33     68.05 o
   2   6  10     9035.62     9217.10    193.37 o
   3   6  10     8591.71     8524.37    161.11 o
   4   6  10     8839.72     8869.48    267.48 o
   5   6  10     6443.02     6311.60    196.98 o
   6   6  10     4609.57     4531.49    184.34 o
   7   6  10     3450.18     3475.44    120.44 o
   8   6  10     1433.00     1446.87     65.70 o
  -5   7  10     2795.92     2678.75     78.64 o
  -4   7  10     1728.09     1759.96     66.74 o
  -3   7  10     1551.45     1627.16     68.70 o
  -2   7  10      613.08      633.39     21.95 o
  -1   7  10      188.53      225.39     13.56 o
   0   7  10      150.76      159.77     12.44 o
   1   7  10      258.20      283.15     12.22 o
   2   7  10      339.39      359.58     16.69 o
   3   7  10     1075.72     1092.99     27.29 o
   4   7  10     3668.19     3636.75     95.21 o
   5   7  10     3661.86     3555.74    120.04 o
   6   7  10     6269.52     6162.76    193.77 o
   7   7  10     4193.97     4060.70    147.27 o
   8   7  10     3575.75     3515.00    124.03 o
  -5   8  10     2675.11     2678.85     78.68 o
  -4   8  10     2966.75     2922.27     82.25 o
  -3   8  10     4117.51     4192.58    100.99 o
  -2   8  10     4995.47     5211.00    104.82 o
  -1   8  10     8550.60     8587.60    164.13 o
   0   8  10    12381.99    12246.19    227.78 o
   1   8  10     1947.93     1894.30     41.10 o
   2   8  10     3233.18     3304.71     64.35 o
   3   8  10     1001.35     1027.93     38.66 o
   4   8  10      268.23      263.53     40.13 o
   5   8  10       63.76       87.93     21.77 o
   6   8  10      171.19      182.41     23.44 o
   7   8  10      128.34      164.62     25.08 o
   8   8  10      803.05      889.71     69.38 o
  -5   9  10        0.67        0.78     14.37 o
  -4   9  10      322.86      356.33     26.00 o
  -3   9  10      321.88      335.37     20.49 o
  -2   9  10      978.35      956.72     28.62 o
  -1   9  10     3873.91     3974.54     81.77 o
   0   9  10     4141.13     4195.43     84.62 o
   1   9  10     4711.84     4926.21    101.84 o
   2   9  10     7628.81     7436.42    163.03 o
   3   9  10     2971.64     2925.13     78.41 o
   4   9  10     2837.44     2788.04     96.80 o
   5   9  10     5040.32     4977.06    161.55 o
   6   9  10     3715.69     3738.04    125.76 o
   7   9  10     3166.36     3178.76    111.75 o
   8   9  10     1726.68     1831.80    104.07 o
  -5  10  10     3393.47     3316.02    140.80 o
  -4  10  10     1694.06     1699.65     54.20 o
  -3  10  10     2180.12     2246.63     72.55 o
  -2  10  10     1780.09     1822.57     58.52 o
  -1  10  10      564.86      592.58     25.85 o
   0  10  10        8.17       21.06      8.43 o
   1  10  10      321.84      332.49     17.05 o
   2  10  10      407.34      394.87     30.54 o
   3  10  10     1170.45     1268.75     54.11 o
   4  10  10     4118.81     4021.72    131.27 o
   5  10  10     1563.23     1548.50     64.96 o
   6  10  10     3138.38     3043.11    106.11 o
   7  10  10     3848.67     3945.06    132.08 o
  -4  11  10     2815.33     2874.30    108.32 o
  -3  11  10     5277.32     5173.62    138.53 o
  -2  11  10     5491.33     5304.04    133.46 o
  -1  11  10     3804.93     3719.88     96.45 o
   0  11  10     2826.51     2870.02     82.10 o
   1  11  10     5746.50     5763.91    172.66 o
   2  11  10     3192.07     3322.95    103.46 o
   3  11  10     1927.39     1950.84    100.67 o
   4  11  10      353.87      376.84     42.85 o
   5  11  10      322.91      231.27     36.05 o
   6  11  10       10.41       64.62     28.57 o
   7  11  10      681.76      768.64     60.54 o
  -4  12  10      871.19      880.90     37.42 o
  -3  12  10      417.77      430.26     26.40 o
  -2  12  10     1032.21     1027.77     37.80 o
  -1  12  10     3204.63     3223.15     85.68 o
   0  12  10     5872.52     5981.80    231.95 o
   1  12  10     4550.07     4721.33    206.10 o
   2  12  10     6010.37     6476.95    268.68 o
   3  12  10     5825.43     6022.57    250.32 o
   4  12  10     4438.30     4332.25    187.74 o
   5  12  10     2968.28     3063.66    142.16 o
   6  12  10     2832.16     2978.64    138.76 o
  -3  13  10      812.22      795.99     34.67 o
  -2  13  10      914.99      957.62     36.78 o
  -1  13  10      169.61      169.21     23.54 o
   0  13  10       35.25       28.57     29.25 o
   1  13  10      539.09      532.50     28.52 o
   2  13  10      684.22      793.80     61.22 o
   3  13  10     1628.43     1712.09     93.19 o
   4  13  10     3249.25     3112.64    143.52 o
   5  13  10     2545.34     2769.81    131.28 o
  -2  14  10     2775.12     2763.51     78.16 o
  -1  14  10     3112.23     2924.90    137.40 o
   0  14  10     4565.50     4708.53    147.10 o
   1  14  10     1789.17     1890.98    104.75 o
   2  14  10      604.03      605.39     56.46 o
   3  14  10      238.41      213.59     38.09 o
   4  14  10       18.31       27.21     27.21 o
   0  15  10     1924.00     1981.70     71.25 o
   1  15  10     2157.13     2118.17    115.64 o
   2  15  10     3771.59     3653.40    170.05 o
   3  15  10     4016.22     3833.66    174.13 o
   0  -6  11     6331.58     6401.45    270.04 o
   1  -6  11     2326.91     2215.44    117.00 o
   2  -6  11     5591.57     5323.31    233.31 o
   3  -6  11     1751.81     1835.20    109.51 o
   5  -6  11      475.85      478.51     40.59 o
  -1  -5  11      742.17      885.67     76.52 o
   0  -5  11     1189.58     1284.68     80.94 o
   1  -5  11     5807.64     5667.50    241.47 o
   2  -5  11     5323.67     5306.99    230.59 o
   3  -5  11     2434.13     2396.21     87.22 o
   4  -5  11     3771.02     3977.86    196.58 o
   5  -5  11     3292.63     3112.41    114.71 o
   6  -5  11     3089.60     3094.57    116.14 o
  -2  -4  11     1658.55     1627.68     58.25 o
  -1  -4  11     1456.83     1644.96     57.64 o
   0  -4  11      657.72      688.94     37.01 o
   1  -4  11      397.84      382.46     36.48 o
   2  -4  11        7.38        6.14     13.30 o
   3  -4  11       10.63       10.65     36.73 o
   4  -4  11      523.89      542.04     34.46 o
   5  -4  11      846.27      897.87     42.56 o
   6  -4  11     1889.99     1755.06     76.62 o
   7  -4  11     1641.14     1561.08     97.95 o
  -3  -3  11     4230.17     4225.08    131.06 o
  -2  -3  11     4385.46     4351.24    129.88 o
  -1  -3  11     5025.21     5090.98    132.10 o
   0  -3  11     4067.63     4447.80    164.31 o
   1  -3  11     6567.86     7218.24    240.84 o
   2  -3  11     7111.31     7273.72    185.88 o
   3  -3  11     2680.19     2626.06     81.24 o
   4  -3  11     2707.53     2641.24     83.54 o
   5  -3  11      539.66      541.98     34.02 o
   6  -3  11      195.80      191.17     23.71 o
   7  -3  11      157.63      155.86     23.32 o
  -3  -2  11       26.85       31.03     18.34 o
  -2  -2  11      500.00      557.45     33.69 o
  -1  -2  11     1137.38     1156.87     44.91 o
   0  -2  11     1857.13     1893.72     66.22 o
   1  -2  11     3067.51     3169.72     92.98 o
   2  -2  11     5821.13     6005.03    354.39 o
   3  -2  11     6412.71     6201.16    141.10 o
   4  -2  11     6037.48     5855.79    160.38 o
   5  -2  11     6261.01     6377.19    172.94 o
   6  -2  11     4729.39     4737.37    134.03 o
   7  -2  11     2738.66     2735.09     86.19 o
  -4  -1  11     2414.41     2207.96    111.55 o
  -3  -1  11     3733.48     3676.46    102.32 o
  -2  -1  11      977.24      903.22     38.94 o
  -1  -1  11     1586.42     1655.11     55.10 o
   0  -1  11     1437.37     1626.41     54.07 o
   1  -1  11      148.67      171.06     19.93 o
   2  -1  11      116.33      128.41     14.10 o
   3  -1  11      300.75      333.62     19.88 o
   4  -1  11     1773.60     1735.24     60.98 o
   5  -1  11     1639.14     1624.78     58.12 o
   6  -1  11     2956.67     2827.52     87.05 o
   7  -1  11     2626.73     2447.18     90.64 o
  -4   0  11     2664.87     2327.73     81.02 o
  -3   0  11     2484.95     2466.75    169.07 o
  -2   0  11     4432.68     4395.90    213.81 o
  -1   0  11     6629.38     6836.57    168.42 o
   0   0  11    10064.98    10412.35    213.96 o
   1   0  11     6553.40     6916.07    210.10 o
   2   0  11     6205.25     6423.67    124.56 o
   3   0  11     1975.04     1893.59     70.69 o
   4   0  11     1009.13     1001.00     46.11 o
   5   0  11     1401.57     1389.38     52.68 o
   6   0  11      107.41      104.85     18.15 o
   7   0  11       76.28      102.36     28.57 o
   8   0  11      158.92      168.01     23.81 o
  -4   1  11      252.86      211.18     34.01 o
  -3   1  11     1631.80     1553.37     75.30 o
  -2   1  11     1294.01     1255.38     90.20 o
  -1   1  11     1125.36     1176.32     72.20 o
   0   1  11     3271.52     3489.53     93.59 o
   1   1  11     4563.38     4818.54    142.71 o
   2   1  11     2081.79     2200.06     76.75 o
   3   1  11     4311.36     4021.13    213.15 o
   4   1  11     7169.47     6622.75    267.37 o
   5   1  11     6726.86     6568.42    185.10 o
   6   1  11     3494.61     3221.41     94.80 o
   7   1  11     3020.10     2756.20    141.82 o
   8   1  11     3539.38     3551.47    114.36 o
  -4   2  11     1866.67     1713.04     64.45 o
  -3   2  11     4986.55     4689.93    173.45 o
  -2   2  11     1540.34     1565.19     52.25 o
  -1   2  11     1441.46     1466.41     40.50 o
   0   2  11     1537.93     1668.09     72.68 o
   1   2  11     1467.41     1544.05     61.15 o
   2   2  11       70.85      102.22     12.10 o
   3   2  11      416.39      428.66     44.48 o
   4   2  11     2984.58     2835.65     85.41 o
   5   2  11     2845.36     2792.21     71.42 o
   6   2  11     3957.21     3863.87    137.65 o
   7   2  11     2236.38     2116.93     64.63 o
   8   2  11     3895.89     3875.15    182.98 o
  -5   3  11     1481.27     1422.82     77.88 o
  -4   3  11     3506.75     3375.73    107.86 o
  -3   3  11     5599.33     5203.23    230.62 o
  -2   3  11     5250.85     5032.07    128.45 o
  -1   3  11     5756.94     5764.14    188.56 o
   0   3  11     7679.21     7863.76    225.68 o
   1   3  11     5377.78     5390.63    111.42 o
   2   3  11     4401.42     4319.92     97.80 o
   3   3  11     4142.27     3973.53    117.20 o
   4   3  11     5105.24     4973.48    114.86 o
   5   3  11       90.15      118.07     14.15 o
   6   3  11       50.20       33.14     19.92 o
   7   3  11       62.20       73.88     10.65 o
   8   3  11        8.91       33.33     31.97 o
  -5   4  11      172.79      166.44     37.75 o
  -4   4  11        0.24       15.30     14.87 o
  -3   4  11       24.97       38.03     14.47 o
  -2   4  11     1073.06     1047.61     32.64 o
  -1   4  11     1228.20     1304.37     38.26 o
   0   4  11     2306.05     2257.73     52.23 o
   1   4  11     7819.44     7763.46    165.86 o
   2   4  11     9252.77     8820.11    235.14 o
   3   4  11     8078.82     8091.15    160.64 o
   4   4  11     4263.40     4155.53     98.72 o
   5   4  11     8444.09     8231.77    205.54 o
   6   4  11     4743.28     4628.71    121.04 o
   7   4  11     2602.47     2447.80     96.93 o
   8   4  11     2016.63     2036.55    114.28 o
  -5   5  11     3923.60     3834.90    117.96 o
  -4   5  11     4275.64     3997.99    108.01 o
  -3   5  11     3330.95     3232.99     74.94 o
  -2   5  11     1095.08     1091.80     39.35 o
  -1   5  11     1685.02     1698.25     40.95 o
   0   5  11      258.31      297.93     15.86 o
   1   5  11      108.03      116.91     13.06 o
   2   5  11      341.03      340.86     19.05 o
   3   5  11       91.56      100.70     11.55 o
   4   5  11     1208.67     1262.04     38.90 o
   5   5  11     2170.54     2175.76     85.01 o
   6   5  11     3821.80     3727.18     99.30 o
   7   5  11     3061.11     2928.53    107.63 o
   8   5  11     3945.20     3625.51    172.09 o
  -5   6  11     2931.34     2871.71     93.22 o
  -4   6  11     5093.54     4810.71    158.82 o
  -3   6  11     3955.03     3867.12    133.82 o
  -2   6  11     6067.79     6164.97    155.03 o
  -1   6  11     5610.60     5819.66    136.54 o
   0   6  11     5762.89     5823.86    128.78 o
   1   6  11     8944.92     9042.49    221.26 o
   2   6  11     1495.50     1554.37     40.65 o
   3   6  11     5391.87     5336.28    110.18 o
   4   6  11     1703.88     1721.18     53.48 o
   5   6  11      294.05      273.68     13.50 o
   6   6  11      113.48       95.56     22.59 o
   7   6  11       21.35       36.49     19.75 o
   8   6  11       25.91       24.49     31.29 o
  -5   7  11      170.71      198.47     24.18 o
  -4   7  11      325.58      348.21     19.48 o
  -3   7  11      594.54      602.27     61.98 o
  -2   7  11     1428.89     1399.46     36.45 o
  -1   7  11     1876.53     1909.55     56.55 o
   0   7  11     1899.42     2050.19     54.69 o
   1   7  11     3373.75     3530.98    154.56 o
   2   7  11     2756.26     2832.40     64.49 o
   3   7  11     8322.75     8422.23    166.51 o
   4   7  11     8161.54     8306.50    394.52 o
   5   7  11     9809.12     9463.53    286.09 o
   6   7  11     4644.75     4609.92    152.70 o
   7   7  11     2257.30     2382.61     92.43 o
   8   7  11     1021.21     1012.83     76.86 o
  -5   8  11     2997.34     2838.51    125.84 o
  -4   8  11     2793.32     2780.03     69.16 o
  -3   8  11     2289.94     2364.56    123.09 o
  -2   8  11     1929.54     2023.10     69.71 o
  -1   8  11     1271.43     1278.54     39.74 o
   0   8  11      408.79      421.50     20.29 o
   1   8  11        0.89        7.69     10.71 o
   2   8  11      171.41      166.14     11.37 o
   3   8  11     1218.10     1206.74     34.02 o
   4   8  11     2787.69     2771.63     76.25 o
   5   8  11     3933.70     3988.70    172.43 o
   6   8  11     1824.17     1810.72    152.71 o
   7   8  11     1339.60     1354.48     62.27 o
   8   8  11     2252.99     2217.48    121.76 o
  -4   9  11     2429.88     2425.77    214.61 o
  -3   9  11     3634.78     3749.46    106.74 o
  -2   9  11     6974.28     7175.53    154.88 o
  -1   9  11     3343.49     3465.37     73.63 o
   0   9  11     7159.80     7273.57    140.35 o
   1   9  11     5426.47     5335.60    108.83 o
   2   9  11     2256.12     2328.20     55.01 o
   3   9  11     1155.09     1167.43     63.21 o
   4   9  11     3280.54     3222.85    111.90 o
   5   9  11     1272.77     1256.43     56.98 o
   6   9  11      442.87      453.51     47.61 o
   7   9  11      161.50      153.40     25.48 o
  -4  10  11       59.80       90.47     19.49 o
  -3  10  11      633.34      674.79     33.68 o
  -2  10  11     1394.16     1412.47     42.91 o
  -1  10  11     2376.35     2355.10     64.17 o
   0  10  11     1571.73     1533.03     54.91 o
   1  10  11     4864.55     4888.55    113.84 o
   2  10  11     5370.48     5190.82    133.78 o
   3  10  11     5545.89     5359.83    135.94 o
   4  10  11     3688.90     3854.13    128.72 o
   5  10  11     5124.47     4956.63    159.95 o
   6  10  11     3181.23     3155.76    111.14 o
   7  10  11     2073.58     2127.57    118.36 o
  -4  11  11     3062.32     3225.06    157.33 o
  -3  11  11     1542.47     1444.78     69.42 o
  -2  11  11     1752.98     1836.89     68.86 o
  -1  11  11     1288.52     1269.63     42.02 o
   0  11  11       40.53       51.60     17.30 o
   1  11  11      216.19      229.24     18.94 o
   2  11  11      154.05      149.77     14.81 o
   3  11  11      411.80      455.98     33.89 o
   4  11  11      639.69      683.93     61.56 o
   5  11  11     2674.91     2612.62     94.04 o
   6  11  11     3511.25     3488.11    161.89 o
  -3  12  11     3511.94     3461.22    128.66 o
  -2  12  11     4443.77     4343.91    124.44 o
  -1  12  11     4623.31     4659.76    156.89 o
   0  12  11     2747.81     2904.47    119.38 o
   1  12  11     3714.06     4048.60    184.34 o
   2  12  11     3026.13     3078.82     97.89 o
   3  12  11     2087.97     2100.49    108.83 o
   4  12  11     1423.84     1301.92     80.26 o
   5  12  11      135.17      181.62     36.05 o
   6  12  11       35.44       38.77     29.25 o
  -3  13  11       76.68       89.83     18.09 o
  -2  13  11      406.03      413.73     26.97 o
  -1  13  11     3189.54     3336.35    119.08 o
   0  13  11     3828.49     3595.58    162.57 o
   1  13  11     2843.30     2869.00     95.19 o
   2  13  11     3823.89     3992.83    182.98 o
   3  13  11     5826.48     6287.17    264.60 o
   4  13  11     3957.74     3929.57    177.53 o
   5  13  11     3028.96     2998.36    142.16 o
  -2  14  11     1064.07     1108.40     62.92 o
  -1  14  11      373.60      390.53     33.34 o
   1  14  11       11.30       17.79     12.43 o
   2  14  11      290.97      240.79     42.17 o
   3  14  11      734.03      722.38     61.90 o
   4  14  11      640.06      697.21     62.58 o
   0  15  11     4305.22     4100.30    179.58 o
   1  15  11     1467.57     1526.39     97.95 o
   2  15  11     2398.70     2709.95    137.40 o
   1  -5  12     2263.54     2290.26    122.44 o
   2  -5  12     3525.73     3691.49    173.45 o
   3  -5  12     2993.58     2759.61    127.88 o
   0  -4  12      673.83      707.36     59.18 o
   1  -4  12     1956.27     1920.23    106.79 o
   2  -4  12     1468.39     1426.40     88.43 o
   3  -4  12     4152.82     4398.23    203.38 o
   4  -4  12     2505.35     2484.80    138.08 o
   5  -4  12     4552.54     4305.89    150.24 o
  -1  -3  12     1305.78     1268.48     50.32 o
   0  -3  12     1275.43     1355.80     62.08 o
   1  -3  12      877.52      955.75     45.36 o
   2  -3  12      165.65      177.03     19.95 o
   3  -3  12       10.42       21.77     22.36 o
   4  -3  12       69.35       77.75     21.21 o
   5  -3  12      366.06      373.64     30.88 o
   6  -3  12      656.30      681.84     39.66 o
  -2  -2  12     4134.17     4015.62    125.76 o
  -1  -2  12     4978.94     5066.41    132.60 o
   0  -2  12     4941.60     5472.93    252.03 o
   1  -2  12     5705.44     6199.06    294.45 o
   2  -2  12     5634.48     6004.81    196.26 o
   3  -2  12     4976.97     5064.17    179.35 o
   4  -2  12     3595.64     3526.76    106.58 o
   5  -2  12      940.13      950.66     44.83 o
   6  -2  12      948.93      952.65     45.59 o
   7  -2  12       55.36       74.83     24.49 o
  -2  -1  12        6.73       41.12     18.09 o
  -1  -1  12      201.32      211.44     23.26 o
   0  -1  12     2591.19     2579.86    140.89 o
   1  -1  12     2996.21     3301.41    141.77 o
   2  -1  12     3142.86     3370.88     89.64 o
   3  -1  12     4127.05     4057.26    118.61 o
   4  -1  12     4592.59     4468.64    153.99 o
   5  -1  12     5619.27     5322.78    149.24 o
   6  -1  12     4585.63     4480.82    129.34 o
   7  -1  12     3325.70     3292.20    101.01 o
  -3   0  12     3088.12     2733.31     92.10 o
  -2   0  12     4842.39     5057.30    132.27 o
  -1   0  12     2710.19     2866.35     83.09 o
   0   0  12     1777.14     1813.66     82.86 o
   1   0  12      461.99      516.17     31.09 o
   2   0  12       34.57       53.07     12.45 o
   3   0  12      317.48      311.96     27.33 o
   4   0  12     1256.94     1189.63     63.02 o
   5   0  12      624.29      678.05     37.41 o
   6   0  12      894.36      903.16     41.51 o
   7   0  12     2587.28     2539.83     81.52 o
  -3   1  12     1928.78     1844.85     69.22 o
  -2   1  12     4721.36     4509.62    251.03 o
  -1   1  12     4078.79     3997.50    124.43 o
   0   1  12     6244.46     6529.91    152.37 o
   1   1  12     4375.65     4581.01    103.82 o
   2   1  12     1884.85     1931.37     59.90 o
   3   1  12     4279.29     3971.89    176.96 o
   4   1  12     2684.70     2592.03    100.26 o
   5   1  12     1968.40     1909.38     65.81 o
   6   1  12     1638.30     1570.98     57.29 o
   7   1  12      795.32      819.61     44.41 o
   8   1  12       57.78       64.62     18.37 o
  -4   2  12     1367.03     1183.89     53.63 o
  -3   2  12       71.60       85.80     18.78 o
  -2   2  12      105.43      123.06     18.97 o
  -1   2  12      595.40      593.78     22.73 o
   0   2  12      326.52      369.72     25.21 o
   1   2  12     2850.61     2939.89     87.00 o
   2   2  12     4937.55     4919.71    143.76 o
   3   2  12     5453.14     5370.24    176.77 o
   4   2  12     7083.82     6770.93    318.22 o
   5   2  12     6146.56     5685.65    242.04 o
   6   2  12     3719.41     3686.11    107.70 o
   7   2  12     2334.50     2168.51    138.76 o
   8   2  12     2152.93     2287.54    127.20 o
  -4   3  12     3093.89     2938.93     96.90 o
  -3   3  12     4651.59     4354.64    116.94 o
  -2   3  12     2259.87     2228.59    117.25 o
  -1   3  12     2379.53     2406.61     67.74 o
   0   3  12     3568.03     3563.11     86.65 o
   1   3  12      461.58      522.90     22.08 o
   2   3  12       70.95      108.40     28.80 o
   3   3  12       38.58       79.92     17.80 o
   4   3  12      221.35      214.87     22.21 o
   5   3  12     1053.16      959.44     40.78 o
   6   3  12     1700.09     1636.04     55.19 o
   7   3  12     1503.63     1499.14     91.54 o
   8   3  12     2010.62     1971.25    116.32 o
  -4   4  12     2231.84     2103.51    101.01 o
  -3   4  12     3172.81     3174.58    141.74 o
  -2   4  12     5188.14     5133.08    130.78 o
  -1   4  12     5617.56     5400.72    136.58 o
   0   4  12     9939.96    10074.21    191.85 o
   1   4  12     7595.76     7532.47    262.34 o
   2   4  12     6009.44     5757.08    222.58 o
   3   4  12     1633.36     1553.92     57.70 o
   4   4  12     6497.88     6352.29    172.04 o
   5   4  12      877.36      894.32     33.32 o
   6   4  12      217.48      228.12     31.02 o
   7   4  12      122.85      140.30     27.30 o
   8   4  12       98.89       90.47     36.73 o
  -4   5  12       42.31       47.65     18.20 o
  -3   5  12        3.71       27.24     15.26 o
  -2   5  12      135.45      133.34     16.49 o
  -1   5  12     1017.09     1090.34     40.16 o
   0   5  12      853.07      874.47     27.60 o
   1   5  12     4970.09     5035.39    185.77 o
   2   5  12     8672.25     8471.80    273.08 o
   3   5  12     4488.36     4315.41    106.75 o
   4   5  12     4756.58     4810.68    113.37 o
   5   5  12     5726.52     5718.41    148.18 o
   6   5  12     4652.20     4568.21    121.16 o
   7   5  12     3923.63     3758.01    133.93 o
   8   5  12     3139.57     3086.79    157.13 o
  -4   6  12     2919.51     2708.64     88.36 o
  -3   6  12     3398.45     3176.00     75.32 o
  -2   6  12     1959.12     1855.39     80.11 o
  -1   6  12     1789.28     1909.72     56.70 o
   0   6  12      511.39      543.50     24.79 o
   1   6  12      218.36      244.89     23.16 o
   2   6  12       68.61       66.94     16.32 o
   3   6  12      264.12      283.20     17.40 o
   4   6  12      405.69      439.52     23.10 o
   5   6  12      885.89      843.20     49.97 o
   6   6  12     2353.29     2272.58     89.91 o
   7   6  12     1823.61     1767.36     77.22 o
   8   6  12     3657.31     3545.25    174.13 o
  -4   7  12     2129.27     1985.58     70.31 o
  -3   7  12     3301.40     3434.52     89.25 o
  -2   7  12     4418.20     4714.57    168.19 o
  -1   7  12     3661.83     3876.99    101.42 o
   0   7  12     3002.46     3173.45     77.54 o
   1   7  12     6756.00     6943.81    187.46 o
   2   7  12     8850.14     8935.37    348.10 o
   3   7  12     3862.37     3884.38     94.65 o
   4   7  12     2638.61     2673.74     76.94 o
   5   7  12     1186.72     1195.76     40.52 o
   6   7  12      114.95      182.92     27.90 o
   7   7  12       82.93       65.75     51.36 o
   8   7  12       59.54       21.77     34.01 o
  -4   8  12      110.07       91.93     16.83 o
  -3   8  12        2.94      -14.49     18.55 o
  -2   8  12      426.22      501.60     25.28 o
  -1   8  12      519.04      527.73     24.71 o
   0   8  12     1057.08     1088.94     46.48 o
   1   8  12     4217.64     4426.78    218.52 o
   2   8  12     6215.60     6345.26    144.12 o
   3   8  12     2240.07     2325.89     58.40 o
   4   8  12     6124.39     6213.99    157.91 o
   5   8  12     4013.07     3917.83    134.70 o
   6   8  12     2033.63     2050.63    109.85 o
   7   8  12     2028.40     2148.84     87.18 o
  -4   9  12     2160.06     2089.64    118.02 o
  -3   9  12     4137.05     4475.20    276.70 o
  -2   9  12     1751.70     1716.39     45.76 o
  -1   9  12     2075.74     2217.87     52.16 o
   0   9  12     1523.20     1626.68     48.91 o
   1   9  12      843.38      834.60     31.28 o
   2   9  12       11.94       47.81     12.50 o
   3   9  12      336.62      324.14     60.20 o
   4   9  12      488.40      472.61     22.67 o
   5   9  12      533.89      621.26     41.59 o
   6   9  12     3285.88     3215.89    184.34 o
   7   9  12     1945.57     1894.38    108.83 o
  -3  10  12     3427.19     3685.86    122.14 o
  -2  10  12     3477.07     3691.12    108.98 o
  -1  10  12     3895.74     4255.60    168.71 o
   0  10  12     7901.56     8209.16    306.80 o
   1  10  12     4629.64     4828.45    135.38 o
   2  10  12     3893.98     3788.66    103.67 o
   3  10  12     1860.84     1900.45     57.85 o
   4  10  12     2217.66     2121.58     83.27 o
   5  10  12     1528.91     1530.12     66.29 o
   6  10  12      104.96      128.49     24.96 o
   7  10  12      385.14      409.49     53.06 o
  -3  11  12       14.72       37.73     15.49 o
  -2  11  12      605.92      642.63     31.00 o
  -1  11  12     2427.41     2546.20    288.07 o
   0  11  12      547.66      595.58     33.78 o
   1  11  12     2395.56     2462.90     77.34 o
   2  11  12     4357.32     4253.46    143.68 o
   3  11  12     6661.16     6390.76    160.92 o
   4  11  12     4424.07     4500.82    148.30 o
   5  11  12     4935.21     4779.78    157.81 o
   6  11  12     4289.29     4284.90    153.73 o
  -2  12  12     1159.62     1135.50     41.87 o
  -1  12  12     1436.57     1500.07     66.98 o
   0  12  12      167.96      184.39     24.54 o
   1  12  12      356.91      316.98     31.97 o
   2  12  12       25.77       25.23     13.32 o
   3  12  12      491.50      504.03     54.42 o
   4  12  12      964.30      985.62     71.42 o
   5  12  12     1156.24     1197.85     80.26 o
  -2  13  12     3261.99     3359.18    122.86 o
  -1  13  12     3731.53     3806.74    134.35 o
   0  13  12     2897.12     2972.83    136.72 o
   2  13  12     3787.77     4119.35    190.46 o
   3  13  12     1948.92     1885.54    105.43 o
   4  13  12     1163.46     1266.55     82.99 o
   5  13  12      319.77      249.64     42.85 o
  -1  14  12       75.43       63.79     22.46 o
   0  14  12     1214.24     1255.67     70.74 o
   1  14  12     2543.81     2420.86    110.87 o
   2  14  12     2527.71     2419.50    127.20 o
   3  14  12     3619.71     3633.00    172.09 o
   3  -4  13     4218.94     4216.62    189.78 o
   0  -3  13      437.95      465.26     38.95 o
   1  -3  13     1001.77     1141.45     57.57 o
   2  -3  13     1145.34     1269.49     92.17 o
   3  -3  13     2261.89     2220.88    148.29 o
   4  -3  13     4919.18     4765.96    172.43 o
   5  -3  13     3421.30     3407.01    107.06 o
  -1  -2  13     3477.27     3701.49    261.54 o
   0  -2  13     1128.99     1195.88     49.41 o
   1  -2  13      607.08      660.78     38.58 o
   2  -2  13     1079.43     1146.95     75.86 o
   3  -2  13      135.42      177.97     31.46 o
   4  -2  13       83.04       80.11     21.82 o
   5  -2  13      383.92      399.85     33.07 o
   6  -2  13      855.64      852.59     51.77 o
  -1  -1  13     4149.60     4120.69    137.06 o
   0  -1  13     2022.63     2100.24    110.25 o
   1  -1  13     4879.73     5150.32    234.16 o
   2  -1  13     5012.42     5343.03    157.44 o
   3  -1  13     4634.30     4618.62    168.66 o
   4  -1  13     5271.34     4956.77    142.58 o
   5  -1  13     1682.56     1672.46     63.39 o
   6  -1  13      666.09      672.82     40.25 o
  -2   0  13      259.84      347.07     32.23 o
  -1   0  13       42.92       54.16     19.13 o
   0   0  13     1969.35     2069.28     66.62 o
   1   0  13     1407.33     1552.68     68.82 o
   2   0  13     3449.70     3574.24    127.84 o
   3   0  13     3820.43     3692.02    111.26 o
   4   0  13     2799.56     2822.31     91.59 o
   5   0  13     2357.62     2304.22     82.97 o
   6   0  13     2699.57     2682.44     87.76 o
   7   0  13     4222.06     4154.54    144.77 o
  -2   1  13     2113.15     2028.70     74.25 o
  -1   1  13     2356.32     2282.96     71.38 o
   0   1  13     2095.47     2140.43     55.44 o
   1   1  13     1004.91     1121.41     44.68 o
   2   1  13      304.95      311.54     27.03 o
   3   1  13      495.72      495.49     34.01 o
   4   1  13      480.08      468.30     36.48 o
   5   1  13      113.86      135.60     22.02 o
   6   1  13     1053.42     1028.88     46.35 o
   7   1  13     2234.10     2123.61    108.83 o
  -3   2  13     1754.40     1723.69     67.55 o
  -2   2  13     3462.51     3245.23    104.29 o
  -1   2  13     5269.70     5199.43    182.59 o
   0   2  13     5016.78     5352.88    230.23 o
   1   2  13     5589.53     5911.04    130.48 o
   2   2  13     5256.54     5402.25    183.73 o
   3   2  13     7501.28     6986.30    441.35 o
   4   2  13     2117.58     1866.81    111.18 o
   5   2  13     2112.22     2174.21     86.09 o
   6   2  13     1141.47     1069.66     54.91 o
   7   2  13      754.29      755.03     51.02 o
  -3   3  13      137.09      181.27     30.27 o
  -2   3  13       40.09       58.33     17.44 o
  -1   3  13      178.50      185.66     15.36 o
   0   3  13      978.04      972.15     63.78 o
   1   3  13     1588.51     1665.24     60.54 o
   2   3  13     2626.45     2570.31    144.89 o
   3   3  13     1670.92     1674.97     90.81 o
   4   3  13     6979.37     6477.96    210.11 o
   5   3  13     7439.53     7036.25    190.75 o
   6   3  13     4198.64     3980.20    139.53 o
   7   3  13     2916.44     2882.73    131.28 o
  -3   4  13     4385.96     4209.73    192.16 o
  -2   4  13     3713.00     3513.20    112.69 o
  -1   4  13     2721.19     2891.10    129.89 o
   0   4  13     1454.31     1579.09     46.29 o
   1   4  13     1339.50     1274.16     51.65 o
   2   4  13      232.83      262.46     25.86 o
   3   4  13       59.24       49.85     17.34 o
   4   4  13      121.12       91.68     18.83 o
   5   4  13      316.00      320.47     25.82 o
   6   4  13     1211.67     1169.28     54.10 o
   7   4  13     1568.00     1578.88     60.25 o
  -3   5  13     2962.20     2865.19     93.70 o
  -2   5  13     4851.75     4798.64    107.81 o
  -1   5  13     4420.65     4408.28    186.35 o
   0   5  13     6140.13     6342.15    141.76 o
   1   5  13     5694.73     5789.00    161.35 o
   2   5  13     4418.07     4272.05    178.04 o
   3   5  13     4359.65     4291.26    125.16 o
   4   5  13     1882.19     1883.28     77.01 o
   5   5  13     3448.69     3418.12    121.60 o
   6   5  13     1081.35     1079.39     41.26 o
   7   5  13      371.46      389.08     55.78 o
  -3   6  13       24.30       36.62     17.72 o
  -2   6  13        2.98       10.15     14.49 o
  -1   6  13      346.82      432.20     33.61 o
   0   6  13      422.26      438.16     31.57 o
   1   6  13     2295.13     2301.39     94.54 o
   2   6  13     3336.89     3413.97    154.72 o
   3   6  13     3971.66     3944.59    116.32 o
   4   6  13      990.68     1021.66     43.21 o
   5   6  13     5541.45     5523.61    225.15 o
   6   6  13     4683.09     4656.79    105.19 o
   7   6  13     3727.98     3745.91    182.98 o
  -3   7  13     4360.85     4255.56    223.11 o
  -2   7  13     4609.51     5003.31    298.92 o
  -1   7  13     2121.00     2223.94     67.74 o
   0   7  13     1269.51     1312.80     80.65 o
   1   7  13     1210.77     1309.32     52.75 o
   2   7  13      565.37      578.76     34.20 o
   3   7  13        5.44       24.01     15.31 o
   4   7  13       13.35        6.47     12.86 o
   5   7  13      988.50      979.97     30.80 o
   6   7  13     1316.49     1326.54     79.58 o
   7   7  13     3495.38     3488.79    171.41 o
  -3   8  13     2030.67     1952.88     93.87 o
  -2   8  13     3373.27     3667.50    121.57 o
  -1   8  13     3956.43     3945.97     94.68 o
   0   8  13     5329.44     5548.79    227.91 o
   1   8  13     4348.62     4484.62    130.33 o
   2   8  13     4220.04     4434.35    211.33 o
   3   8  13     5059.16     5140.79    143.49 o
   4   8  13     2160.95     2243.67     90.64 o
   5   8  13     1499.88     1511.84     48.56 o
   6   8  13      590.24      605.98     44.24 o
   7   8  13      152.31      155.77     42.17 o
  -3   9  13       84.69       98.86     20.76 o
  -2   9  13        1.61       -8.32     11.49 o
  -1   9  13      138.59      153.08     22.53 o
   0   9  13     2006.57     2181.32     98.31 o
   1   9  13     2239.56     2259.68     62.78 o
   2   9  13     3682.74     3738.28     92.32 o
   3   9  13     2882.17     2950.57     72.06 o
   4   9  13     4138.70     4037.22    115.64 o
   5   9  13     3648.64     3664.54    129.21 o
   6   9  13     4355.87     4355.22    149.47 o
  -2  10  13     4554.51     4760.50    116.42 o
  -1  10  13      678.51      697.70     32.26 o
   0  10  13     1652.27     1715.88     52.19 o
   1  10  13     1421.56     1460.37     45.68 o
   2  10  13        9.52       16.56     14.99 o
   3  10  13       25.95       39.45     22.61 o
   4  10  13       80.42       82.76     11.28 o
   5  10  13      384.96      384.34     35.83 o
   6  10  13      600.17      587.06     44.97 o
  -2  11  13     2867.35     2928.96    109.34 o
  -1  11  13     2746.09     2863.31    149.83 o
   0  11  13     5734.21     6098.53    416.64 o
   1  11  13     5107.00     5362.68    155.70 o
   2  11  13     3242.39     3229.43    113.19 o
   3  11  13     2915.12     3030.60     85.40 o
   4  11  13     1382.92     1458.27     66.81 o
   5  11  13     1777.27     1881.73     78.29 o
   6  11  13      666.13      628.46     43.74 o
  -1  12  13      949.09     1036.41     58.50 o
   0  12  13      140.36      158.04     30.95 o
   1  12  13     2259.98     2261.01    110.19 o
   3  12  13     3248.12     3173.85    157.13 o
   4  12  13     3059.70     2743.28    140.80 o
   5  12  13     3686.10     3691.49    175.49 o
  -1  13  13     1259.72     1269.42    110.19 o
   0  13  13      590.51      627.40     67.34 o
   1  13  13      125.10       89.11     23.81 o
   2  13  13       85.72       77.54     18.37 o
   3  13  13       19.40       45.57     32.65 o
   4  13  13      237.64      284.33     46.25 o
   1  14  13     3409.28     3383.36    152.37 o
   2  14  13     3917.78     3873.11    186.38 o
   4  -2  14     3788.03     3696.40    247.60 o
   1  -1  14     1997.61     2063.95     77.65 o
   2  -1  14     1729.51     1822.16    217.33 o
   3  -1  14      242.86      275.42     36.22 o
   4  -1  14       42.31       49.97     20.66 o
   5  -1  14       96.76       76.76     26.80 o
   0   0  14     4532.86     4806.33    146.58 o
   1   0  14     3933.55     4058.59    149.13 o
   2   0  14     3864.23     4343.81    248.28 o
   3   0  14     4220.45     4177.38    244.23 o
   4   0  14     2051.45     2002.57     72.75 o
   5   0  14     1449.77     1499.27     70.90 o
   6   0  14     1530.56     1466.67     69.46 o
  -1   1  14      129.58      132.26     50.00 o
   0   1  14      207.83      200.07     26.69 o
   1   1  14      405.47      453.40     30.74 o
   2   1  14      771.93      881.24     57.61 o
   3   1  14     2147.12     2101.27     82.22 o
   4   1  14     2204.41     2066.30     99.04 o
   5   1  14     3551.90     3350.37    105.33 o
   6   1  14     3749.84     3512.16    127.64 o
  -1   2  14     3163.77     3022.48     99.92 o
   0   2  14     2669.01     2685.79     84.34 o
   1   2  14     1154.57     1212.13    111.55 o
   2   2  14     2442.38     2578.98     84.53 o
   3   2  14      363.69      364.84     30.76 o
   4   2  14       26.01        7.99     18.44 o
   5   2  14      264.54      261.48     27.93 o
   6   2  14      102.34      103.48     24.06 o
  -2   3  14     3078.55     2834.75     94.84 o
  -1   3  14     3421.72     3249.75    106.11 o
   0   3  14     3314.35     3381.37     89.74 o
   1   3  14     4638.98     5005.81    253.38 o
   2   3  14     6119.90     6096.28    176.78 o
   3   3  14     7963.74     7560.69    418.09 o
   4   3  14     3943.54     3663.25    178.69 o
   5   3  14     1772.09     1609.41     77.11 o
   6   3  14     2172.96     2063.29     82.86 o
  -2   4  14        7.86       38.70     23.47 o
  -1   4  14        7.37        2.68     19.89 o
   0   4  14      444.23      508.15     43.13 o
   1   4  14     1140.52     1193.42     51.08 o
   2   4  14     1667.21     1701.87     64.12 o
   3   4  14     1119.31     1075.36     57.25 o
   4   4  14     7044.65     6640.60    184.42 o
   5   4  14     2905.30     2725.24     88.37 o
   6   4  14     4905.65     5128.10    227.19 o
   7   4  14     2514.39     2490.25    114.96 o
  -2   5  14     3366.81     3256.40    134.68 o
  -1   5  14     2065.70     2020.15    108.83 o
   0   5  14     2259.12     2455.65    148.63 o
   1   5  14     1713.80     1718.20     63.72 o
   2   5  14      887.10      919.51     44.57 o
   3   5  14       36.68       26.22     17.28 o
   4   5  14       14.53       26.80     17.53 o
   5   5  14      264.70      249.64     24.89 o
  -2   6  14     1371.30     1378.99     53.61 o
  -1   6  14     3119.56     3266.58     94.67 o
   0   6  14     4362.76     4610.89    229.97 o
   1   6  14     4454.31     4601.66    174.45 o
   2   6  14     2996.27     3108.22     98.37 o
   3   6  14     3303.58     3274.55    140.76 o
   4   6  14     3965.27     3895.73    117.17 o
   5   6  14     2942.79     2954.97    109.12 o
   6   6  14     2049.13     2174.63    100.67 o
   7   6  14     1379.53     1544.75    101.35 o
  -2   7  14        3.94       28.57     22.45 o
  -1   7  14       96.31      107.68     21.14 o
   0   7  14      257.92      254.90     34.11 o
   1   7  14      657.27      669.81     78.35 o
   2   7  14      521.37      584.68     35.94 o
   3   7  14     3576.17     3702.52    153.72 o
   4   7  14     5802.94     5840.88    163.04 o
   5   7  14     2715.73     2859.60    172.77 o
   6   7  14     4345.55     4473.05    208.14 o
  -2   8  14     2987.22     3077.66    259.84 o
  -1   8  14     3709.20     4107.00    276.27 o
   0   8  14     1334.50     1355.30    114.88 o
   1   8  14     1794.00     1870.63     80.02 o
   2   8  14     1136.04     1176.26     50.17 o
   3   8  14      252.24      232.96     24.07 o
   4   8  14       73.32       87.33     18.73 o
   5   8  14      174.20      166.21     20.74 o
   6   8  14      428.09      423.09     56.46 o
  -2   9  14     2242.92     2342.05    159.85 o
  -1   9  14     5142.88     5709.21    178.87 o
   0   9  14     2765.44     2945.59    133.94 o
   1   9  14     4422.86     4724.67    137.60 o
   2   9  14     4238.48     4413.75    108.26 o
   3   9  14     5028.75     5130.46    122.03 o
   4   9  14     3800.04     3787.40    208.14 o
   5   9  14     2026.30     2060.21    104.07 o
   6   9  14      973.36     1108.06     81.63 o
  -1  10  14       58.53       46.71     17.26 o
   0  10  14      647.91      725.00     33.48 o
   1  10  14     1534.50     1576.53     80.16 o
   2  10  14     2811.88     2879.61     75.84 o
   3  10  14     1330.65     1331.42     57.98 o
   4  10  14     2868.68     2895.02     83.77 o
   5  10  14     3913.82     4083.11    313.92 o
  -1  11  14     1288.91     1369.11     61.92 o
   0  11  14     1593.83     1688.47     64.59 o
   1  11  14     1109.04     1110.46     48.24 o
   2  11  14      216.10      201.40     24.93 o
   3  11  14       47.18       87.68     18.13 o
   4  11  14       61.06       59.63     24.68 o
   5  11  14      417.59      411.97     39.36 o
   0  12  14     2753.28     2998.97    164.27 o
   1  12  14     4247.40     4426.00    165.97 o
   3  12  14     2456.18     2326.31    104.75 o
   4  12  14     2061.63     1937.92    112.91 o
   2  13  14      979.90     1010.79     57.14 o
   2   0  15     1075.58     1009.43     66.66 o
   3   0  15      762.40      749.59     66.66 o
   1   1  15     3977.66     3769.72    168.01 o
   3   1  15     3888.04     3780.27    133.33 o
   4   1  15     3213.73     3132.76    155.43 o
   5   1  15     3989.94     3615.99    178.21 o
   0   2  15       27.55       68.70     33.33 o
   1   2  15      426.03      514.24     48.29 o
   2   2  15      420.04      467.98     55.10 o
   3   2  15     2130.84     2111.68    149.99 o
   4   2  15     2619.91     2559.98    101.50 o
   5   2  15     1803.59     1834.18     81.55 o
   0   3  15     3070.28     2888.85    134.00 o
   1   3  15     2009.57     2095.72    114.96 o
   2   3  15      849.75      904.96    115.98 o
   3   3  15     1199.61     1239.06     62.08 o
   4   3  15      233.90      200.95     32.99 o
   5   3  15       55.61       60.11     24.59 o
   1   4  15     3824.34     3786.50    183.32 o
   2   4  15     3638.33     3587.15    111.48 o
   3   4  15     5693.43     5649.92    284.76 o
   4   4  15     3363.02     3454.45    126.56 o
   5   4  15     2706.61     2474.96    165.29 o
   6   4  15      925.73      962.28     53.56 o
  -1   5  15       88.44       58.50     22.45 o
   0   5  15      112.14      146.93     34.69 o
   1   5  15      488.72      456.50     74.82 o
   2   5  15      851.63      830.38     54.55 o
   3   5  15      577.20      579.70     72.19 o
   4   5  15     3512.72     3305.18    122.13 o
   5   5  15     3406.59     3444.96    126.64 o
   6   5  15      879.47      840.74     55.10 o
   0   6  15     5562.31     5822.19    232.97 o
   1   6  15     2536.46     2592.59     99.17 o
   2   6  15     1352.66     1335.61     56.54 o
   3   6  15      434.71      441.63     85.34 o
   4   6  15      363.75      368.33     31.24 o
   5   6  15        0.21       27.78     19.95 o
   6   6  15       14.46       37.41     19.05 o
  -1   7  15     2543.65     2858.92    147.61 o
   0   7  15     3891.66     4147.83    253.04 o
   1   7  15     3418.62     3361.95    154.31 o
   2   7  15     5337.06     5320.26    153.94 o
   3   7  15     3538.26     3449.27    147.64 o
   4   7  15     3600.93     3547.53    110.68 o
   5   7  15     2474.70     2575.95    122.44 o
   6   7  15     1343.21     1373.85     48.58 o
  -1   8  15       23.14       30.45     32.99 o
   0   8  15        3.11       25.83     21.51 o
   1   8  15      285.63      283.87     29.46 o
   2   8  15      719.46      695.07     41.28 o
   3   8  15     1981.91     1980.16     71.25 o
   4   8  15     2878.01     2919.91    110.11 o
   5   8  15     3273.58     3289.52    104.61 o
   0   9  15     4099.43     4286.35    200.66 o
   1   9  15     1126.23     1196.96     53.54 o
   2   9  15      586.46      596.49     37.89 o
   3   9  15      860.06      891.27     35.76 o
   5   9  15       87.10      109.51     18.37 o
   0  10  15     3114.29     3185.13     94.72 o
   1  10  15     2413.45     2469.62     70.37 o
   2  10  15     3980.83     4097.70    103.42 o
   3  10  15     4444.08     4442.28    154.75 o
   4  10  15     2860.41     2968.43    134.68 o
   1  11  15      382.11      393.82     48.58 o
   2  11  15     1127.82     1183.48     50.84 o
   3  11  15     1549.81     1629.78    117.00 o
   2   4  16      608.51      592.98     42.60 o
   3   4  16     1883.87     1888.94    125.16 o
   4   4  16      713.55      796.66     51.34 o
   1   5  16     2144.41     1970.42     97.61 o
   2   5  16     2660.90     2635.53    119.04 o
   3   5  16     3766.42     3720.73    231.61 o
   4   5  16     3258.88     3249.31    121.89 o
   1   6  16      153.66      150.34     55.44 o
   2   6  16      782.48      839.46     51.46 o
   3   6  16      494.89      501.58     48.63 o
   4   6  16      511.54      544.81     42.11 o
   1   7  16     3029.44     3054.17    216.99 o
   2   7  16     1023.30     1002.38     56.80 o
   3   7  16     1159.56     1142.99     73.80 o
   4   7  16      851.66      851.17     51.30 o
   1   8  16     4510.83     4834.10    361.19 o
   2   8  16     3203.27     3158.90    118.61 o
   3   8  16     3366.48     3458.69    127.05 o
   4   8  16     3760.57     3983.27    142.17 o
   2   9  16       84.49      120.54     26.99 o
   3   9  16     1083.10     1126.23     57.75 o
 
